# Supplementary material for: STN7 is not essential for developmental acclimation of Arabidopsis to light intensity
Source: Plant J. 2023 Apr 11;114(6):1458–74. doi: 10.1111/tpj.16204 (PMC10952155; doi:10.1111/tpj.16204)
Supplement: Supplementary file 2 — Table S1. Intensity‐based absolute quantification (iBAQ) of Arabidopsis thylakoid proteins. Comparison of stn7 and tap38 mutants and WT plants grown under low, moderate, and high light. [file TPJ-114-1458-s001.xlsx]

## Sheet: Protein iBAQ (all)
Abundance scores normalised to the intra-analysis sum of abundance scores for 39 subunits mapping to PSII, PSI, cytochrome b6f and ATP synthase																												Protein identification
iBAQ LL_wt_1	iBAQ LL_wt_2	iBAQ LL_wt_3	iBAQ ML_wt_1	iBAQ ML_wt_2	iBAQ ML_wt_3	iBAQ HL_wt_1	iBAQ HL_wt_2	iBAQ HL_wt_3	iBAQ LL_stn7_1	iBAQ LL_stn7_2	iBAQ LL_stn7_3	iBAQ ML_stn7_1	iBAQ ML_stn7_2	iBAQ ML_stn7_3	iBAQ HL_stn7_1	iBAQ HL_stn7_2	iBAQ HL_stn7_3	iBAQ LL_tap38_1	iBAQ LL_tap38_2	iBAQ LL_tap38_3	iBAQ ML_tap38_1	iBAQ ML_tap38_2	iBAQ ML_tap38_3	iBAQ HL_tap38_1	iBAQ HL_tap38_2	iBAQ HL_tap38_3		Protein	Description	Category	N: Peptides	N: Razor + unique peptides	N: Unique peptides	N: Sequence coverage [%]	N: Unique + razor sequence coverage [%]	N: Unique sequence coverage [%]	N: Mol. weight [kDa]	N: Q-value	N: Score	N: Intensity	N: iBAQ peptides	N: MS/MS count	T: Protein IDs	Majority protein IDs	Protein names	Gene names		Normalised iBAQ WT ML mean (n = 3)
0.000910699	0.000788866	0.000785135	0.00101494	0.00102602	0.000898904	0.0044637	0.00441187	0.00435349	0.000772542	0.000740146	0.000717403	0.000840329	0.000926852	0.000866749	0.00373062	0.00387178	0.00377198	0.00061393	0.000624063	0.000645393	0.00109601	0.000949821	0.00104487	0.00318827	0.00352411	0.00361752		AAC1		Other/unknown	26	26	18	44.1	44.1	36.7	41.475	0	323.31	21729000000	22	2109	P31167	P31167	ADP,ATP carrier protein 1, mitochondrial	AAC1		0.000979955
5.29757e-05	4.062e-05	1.74645e-05	7.27579e-05	8.27587e-05	5.99574e-05	0.000234661	0.000226293	0.000257225	3.67656e-05	2.63303e-05	3.1314e-05	0.000200715	0.000174112	0.000185456	0.000239279	0.000247944	0.000228445	2.81648e-05	3.12846e-05	2.31303e-05	0.000156396	0.000233229	0.000221699	0.000180724	0.000194503	0.000355184		AAC2		Other/unknown	12	4	4	26.2	11.7	11.7	41.745	0	72.762	1470500000	19	145	P40941	P40941	ADP,ATP carrier protein 2, mitochondrial	AAC2		7.18247e-05
2.43199e-05	2.319e-05	1.71694e-05	1.3787e-05	6.78819e-05	1.65778e-05	4.82101e-05	5.44347e-05	5.4386e-05	4.42817e-05	5.15116e-05	4.34942e-05	2.3265e-05	2.79513e-05	3.14199e-05	7.29281e-05	6.43453e-05	6.71224e-05	2.2739e-05	1.75176e-05	2.81653e-05	3.90304e-05	5.69645e-05	4.09215e-05	4.65142e-05	5.13266e-05	6.29948e-05					10	10	10	26.6	26.6	26.6	55.635	0	38.565	537590000	25	189	P56765	P56765	Acetyl-coenzyme A carboxylase carboxyl transferase subunit beta, chloroplastic	accD		3.27489e-05
1.54878e-05	1.46576e-05	1.9951e-05	5.07671e-05	6.23078e-05	5.08511e-05	2.90268e-05	4.28909e-05	2.64275e-05	1.50637e-05	9.74232e-06	1.28203e-05	6.83491e-05	8.56008e-05	7.40655e-05	4.71086e-05	4.89155e-05	5.54306e-05	9.02554e-06	1.77764e-05	1.59982e-05	9.71778e-05	9.63798e-05	7.89367e-05	4.6602e-05	2.77363e-05	2.25986e-05		ALB3	Inner membrane protein ALBINO3, chloroplastic	PSII repair	6	6	6	14.5	14.5	14.5	50.245	0	39.596	410500000	18	131	Q8LBP4;F4IJM1;B3H4X4	Q8LBP4;F4IJM1	Inner membrane protein ALBINO3, chloroplastic	ALB3		5.4642e-05
2.24659e-05	2.49224e-05	2.5609e-05	1.91317e-05	2.54953e-05	2.01353e-05	2.42953e-05	3.25072e-05	2.97385e-05	2.34817e-05	2.10174e-05	2.51206e-05	4.27025e-05	3.4675e-05	2.45817e-05	3.78152e-05	4.30079e-05	4.07837e-05	2.07538e-05	2.10462e-05	2.01585e-05	3.53006e-05	3.36619e-05	3.30167e-05	3.52805e-05	2.45645e-05	1.73168e-05		ALB4	ALBINO3-like protein 1, chloroplastic	Assembly	7	7	7	14.9	14.9	14.9	51.172	0	18.041	322680000	22	124	F4I9A9;Q9FYL3	F4I9A9;Q9FYL3	ALBINO3-like protein 1, chloroplastic	ALB4;ALB3L1		2.15874e-05
3.21846e-05	2.90125e-05	3.04112e-05	3.73454e-05	3.87059e-05	2.93629e-05	5.31265e-05	5.8536e-05	5.94093e-05	4.06274e-05	3.62495e-05	3.75959e-05	5.19508e-05	5.53694e-05	5.9369e-05	9.17894e-05	7.80029e-05	6.85358e-05	2.88162e-05	3.13675e-05	4.15761e-05	2.92283e-05	3.08138e-05	4.74808e-05	4.6274e-05	5.03813e-05	6.50544e-05					11	11	11	24.5	24.5	24.5	58.496	0	55.745	771390000	31	205	A0A1P8B7C0;Q8W033;A0A1P8B7C2;F4JKM4	A0A1P8B7C0;Q8W033;A0A1P8B7C2;F4JKM4	Aldehyde dehydrogenase family 3 member I1, chloroplastic	ALDH3I1		3.51381e-05
8.5992e-05	9.33987e-05	8.93231e-05	0.000546429	0.000600854	0.000520931	0.000843776	0.000933019	0.000822642	7.60625e-05	7.62671e-05	7.3023e-05	0.000719497	0.000587496	0.000714098	0.00119679	0.00106092	0.0011084	0.000111469	0.000115491	0.000122401	0.000597834	0.000584384	0.000560438	0.000716939	0.000623961	0.000629355		AOC2		Other/unknown	13	13	8	53.4	53.4	39.5	27.635	0	245.42	3771100000	13	531	Q9LS02	Q9LS02	Allene oxide cyclase 2, chloroplastic	AOC2		0.000556071
0.000771413	0.000772275	0.000753329	0.000818025	0.000809499	0.000796729	0.0011995	0.0011751	0.00119351	0.000874783	0.000864808	0.000841278	0.000963037	0.000880162	0.000906255	0.00125141	0.00134197	0.00123121	0.000780252	0.000784461	0.000795047	0.000925459	0.000930686	0.000862441	0.00101606	0.00109458	0.00103981		APE1	Acclimation of photosynthesis to environment	Stress responsive	18	18	18	53.5	53.5	53.5	31.437	0	267.79	7834700000	16	1273	Q2HIR7;A0A219HZL6	Q2HIR7;A0A219HZL6		APE1		0.000808084
4.34922e-06	4.50288e-06	3.31544e-06	1.17579e-05	1.13481e-05	1.00201e-05	2.31824e-05	2.57918e-05	2.57995e-05	9.97641e-06	1.06893e-05	1.40818e-05	1.14485e-05	6.82719e-06	8.71914e-06	3.1947e-05	3.80893e-05	3.24765e-05	7.52256e-06	4.76177e-06	5.54154e-06	8.85829e-06	1.3417e-05	1.01961e-05	2.00426e-05	1.81167e-05	1.15704e-05		APG3	Peptide chain release factor APG3, chloroplastic	Other/unknown	6	6	6	21.3	21.3	21.3	47.529	0	21.79	174550000	23	61	Q8RX79	Q8RX79	Peptide chain release factor APG3, chloroplastic	APG3		1.1042e-05
0.000478685	0.000426739	0.000425452	0.000454318	0.000531387	0.00047162	0.000502302	0.000525342	0.000545339	0.000624028	0.000603597	0.000594742	0.000731979	0.000634517	0.000668605	0.000503278	0.000584657	0.000532523	0.000432633	0.000519003	0.000555437	0.000726237	0.000683974	0.000589047	0.000454739	0.000443397	0.000461059		APXT	L-ascorbate peroxidase T, chloroplastic	Other/unknown	18	18	16	40.9	40.9	38.2	45.643	0	323.31	6120300000	22	1447	A0A1P8APU0;Q42593;Q9SI17;Q9SI16	A0A1P8APU0;Q42593	L-ascorbate peroxidase T, chloroplastic	APXT		0.000485775
2.62255e-05	2.21092e-05	2.96537e-05	2.15146e-05	2.63167e-05	2.99414e-05	5.89059e-05	4.20265e-05	5.22788e-05	2.12401e-05	3.06271e-05	2.91386e-05	5.88026e-05	5.50598e-05	4.97211e-05	7.11515e-05	5.2888e-05	6.22873e-05	3.74716e-05	3.24574e-05	1.96126e-05	5.64684e-05	4.53072e-05	4.20354e-05	4.0047e-05	4.42465e-05	4.99058e-05		ARASP2		Protease	8	5	5	28.3	20	20	47.774	0	40.564	366510000	17	117	O23053	O23053	Probable membrane metalloprotease ARASP2, chloroplastic	ARASP2		2.59242e-05
0.0014084	0.00104133	0.00118497	0.000690067	0.00056802	0.000577616	0.00525857	0.00529501	0.00513896	0.00118564	0.00116864	0.00112598	0.00101759	0.000862183	0.000850488	0.00435662	0.00517341	0.00447386	0.000924668	0.000907553	0.000961412	0.000855883	0.000838844	0.000957154	0.00472156	0.00474019	0.00450219		At1g07660		Other/unknown	13	13	13	66	66	66	11.409	0	84.472	7144000000	6	1054	P59259;A8MRV1	P59259;A8MRV1	Histone H4	At1g07660		0.000611901
8.20555e-05	8.09501e-05	7.43719e-05	9.29832e-05	9.3837e-05	9.4635e-05	8.17935e-05	6.00769e-05	7.68336e-05	6.46807e-05	8.18724e-05	7.31838e-05	0.000175584	0.00016409	0.00016906	0.000105781	0.00011037	0.000108948	6.75997e-05	6.85459e-05	6.15939e-05	9.60016e-05	0.000106104	8.88366e-05	6.44811e-05	8.56386e-05	8.63916e-05		TL20.3	Thylakoid lumenal protein TL20.3, chloroplastic	Other/unknown	8	8	8	42.9	42.9	42.9	30.064	0	150.69	895330000	18	422	Q8H1Q1;B6EUA5;A0A178W1Q3	Q8H1Q1;B6EUA5;A0A178W1Q3	Thylakoid lumenal protein At1g12250, chloroplastic	At1g12250		9.38184e-05
8.8627e-05	6.97925e-05	0.000103029	0.000152209	0.00013884	0.000161194	0.000161582	0.000176229	0.000158545	0.000142459	0.000105582	0.000127037	0.000170561	0.000182646	0.000185708	0.000177888	0.000234228	0.000213638	9.20432e-05	9.49848e-05	0.000118454	0.000143239	0.000122337	0.00012449	0.000170376	0.000181541	0.00015408		At1g14345	NAD(P)-linked oxidoreductase superfamily protein	Redox regulation	7	7	7	31.6	31.6	31.6	21.223	0	35.968	539230000	7	270	Q949S6	Q949S6		At1g14345		0.000150748
1.98465e-05	3.09108e-05	2.71367e-05	7.57664e-05	6.62946e-05	7.49805e-05	0.000113224	9.47005e-05	0.000123096	1.38895e-05	2.18091e-05	3.66628e-05	6.71083e-05	4.50544e-05	6.83488e-05	0.000131151	0.000150167	0.000130228	2.54564e-05	3.15615e-05	3.3036e-05	5.83946e-05	4.82633e-05	5.60168e-05	9.23784e-05	0.000122226	0.000110198		At1g18060		Other/unknown	7	7	7	30.5	30.5	30.5	25.198	0	34.326	478300000	13	140	Q9LM40	Q9LM40		At1g18060		7.23472e-05
3.63705e-06	3.70324e-06	3.01374e-06	1.64025e-06	1.65033e-06	3.06356e-06	2.58181e-06	5.85931e-06	6.91547e-06	3.01179e-06	2.97425e-06	3.13761e-06	NaN	NaN	NaN	5.57079e-06	1.56323e-05	7.6499e-06	2.44223e-06	3.19153e-06	3.25124e-06	NaN	NaN	1.70098e-06	1.43964e-06	6.54908e-06	4.32513e-06		SRP-54A;SRP-54B;SRP-54C		PSII repair	4	4	4	11.6	11.6	11.6	47.726	0	9.0243	43570000	29	15	A8MSA9;P49967;P49966;P37106	A8MSA9;P49967;P49966	Signal recognition particle 54 kDa protein 3;Signal recognition particle 54 kDa protein 2	At1g48900;SRP-54C;SRP-54B		2.11805e-06
0.000137018	0.000124806	0.000127881	0.000116022	0.000156105	0.000129969	0.000161515	0.00017733	0.000170809	0.000111489	0.000115613	0.000135461	0.000141139	0.000152502	0.00013791	0.000168658	0.000197302	0.000178331	0.00013497	0.000143677	0.000139605	0.000164295	0.00016459	0.000141015	0.00016472	0.000170599	0.00017282		At1g50450	Saccharopine dehydrogenase	Redox regulation	17	17	17	45.1	45.1	45.1	46.559	0	74.174	1683900000	22	490	Q94BZ0	Q94BZ0		At1g50450		0.000134032
4.66489e-05	5.01027e-05	4.4547e-05	0.000199521	0.000205277	0.000177041	0.000223927	0.000201553	0.000215801	9.51858e-05	0.00011056	0.000103426	0.00014675	0.000173847	0.00016535	0.00026692	0.000296443	0.00026075	6.92996e-05	6.66803e-05	6.2753e-05	0.000199741	0.000174175	0.000165047	0.000158168	0.000191508	0.000180018		At1g52510		Other/unknown	13	13	13	42.9	42.9	42.9	41.839	0	211.9	1756400000	21	462	Q8VZ57;F4ICZ4	Q8VZ57;F4ICZ4		At1g52510		0.000193946
7.25671e-05	7.27282e-05	7.45189e-05	6.1722e-05	9.02279e-05	7.25123e-05	7.88054e-05	7.61847e-05	6.52638e-05	0.000110659	0.000106776	9.98855e-05	0.000116969	0.00011861	0.000107577	0.000124604	0.00011562	9.79652e-05	8.12796e-05	7.75905e-05	7.06794e-05	6.96537e-05	8.36694e-05	8.60097e-05	8.76753e-05	0.000103424	7.16801e-05		FLAP1	Fluctuating light acclimation protein 1	Other/unknown	11	11	11	32	32	32	42.843	0	52.667	877600000	19	338	Q8RWI0	Q8RWI0		At1g54520		7.48207e-05
2.3689e-06	3.44082e-06	2.85379e-06	2.06762e-06	2.48634e-06	2.31493e-06	5.79403e-06	4.16403e-06	1.836e-06	3.52781e-06	3.17205e-06	3.33321e-06	1.5666e-06	NaN	1.86457e-06	7.91219e-06	5.52855e-06	6.92257e-06	1.81204e-06	2.23853e-06	2.84456e-06	NaN	1.3855e-06	1.46393e-06	1.89635e-06	NaN	1.67819e-06		PGK1	Phosphoglycerate kinase 1, chloroplastic;Phosphoglycerate kinase;Phosphoglycerate kinase 2, chloroplastic	Kinase/phosphatase	11	4	4	32.6	14	14	49.938	0	9.1637	40817000	32	13	P50318;F4I3L1;Q9SAJ4	P50318;F4I3L1	Phosphoglycerate kinase 2, chloroplastic;Phosphoglycerate kinase	At1g56190		2.28963e-06
0.000138674	0.000141769	0.000126676	0.000145515	0.00018023	0.000154646	0.000179136	0.000188062	0.000184833	0.000164162	0.000160061	0.000156363	0.000224604	0.000202111	0.000210571	0.00020128	0.000224737	0.000223563	0.000137936	0.000140334	0.000145682	0.000181376	0.000183989	0.000207711	0.000190487	0.000192814	0.000190518		SOQ1	Protein SUPPRESSOR OF QUENCHING 1, chloroplastic	Light harvesting regulation	44	44	44	51.3	51.3	51.3	114.4	0	323.31	5607500000	61	1671	Q8VZ10	Q8VZ10		At1g56500		0.00016013
3.10096e-05	2.68654e-05	1.75182e-05	5.3524e-05	6.31647e-05	5.41289e-05	4.64579e-05	3.65779e-05	4.0387e-05	2.98538e-05	2.74428e-05	2.25427e-05	5.23711e-05	0.000104573	6.167e-05	0.000161564	5.38879e-05	0.000117915	1.31652e-05	1.46546e-05	1.37886e-05	8.36787e-05	4.29224e-05	7.16414e-05	7.81289e-05	6.30852e-05	0.000110563		RRP31	30S ribosomal protein 3-1, chloroplastic	Ribosome	2	2	2	31.9	31.9	31.9	18.146	0	42.018	175640000	6	92	A8MQL0;Q9SX22	A8MQL0;Q9SX22	30S ribosomal protein 3-1, chloroplastic	At1g68590		5.69392e-05
1.9625e-05	1.52794e-05	2.00255e-05	3.26347e-05	2.51677e-05	1.7269e-05	7.46134e-05	9.30285e-05	7.93941e-05	2.76293e-05	3.38062e-05	3.01422e-05	4.57852e-05	2.55883e-05	3.96813e-05	8.55307e-05	8.79588e-05	9.21554e-05	2.18055e-05	1.52605e-05	2.01409e-05	4.94041e-05	3.61339e-05	3.33191e-05	0.000109639	5.86387e-05	7.09027e-05					5	5	5	28	28	28	33.564	0	34.304	295050000	12	124	F4IDE8;Q6NMC1;A0A1P8AVW7;A0A1P8AW09	F4IDE8;Q6NMC1;A0A1P8AVW7;A0A1P8AW09		At1g72640		2.50238e-05
8.84838e-05	5.12786e-05	0.000114927	0.000155567	0.000161527	0.000158838	5.7862e-05	9.36966e-05	8.91621e-05	0.000160407	0.000110339	0.000142244	0.00015342	0.000217801	0.000174185	0.0001042	0.000143379	0.000106943	0.000117349	7.34988e-05	9.92707e-05	0.00022931	0.000129851	0.000202557	7.98994e-05	9.19451e-05	6.0798e-05		RIQ2	Reduced induction of non-photochemical quenching2	Thylakoid architecture	4	4	4	22.2	22.2	22.2	20.735	0	14.306	323090000	5	113	Q94F10	Q94F10		At1g74730		0.000158644
4.47752e-05	4.53309e-05	4.01337e-05	4.65782e-05	4.68948e-05	5.67919e-05	7.3013e-05	7.05417e-05	6.54883e-05	4.55425e-05	5.2715e-05	4.46937e-05	4.7298e-05	4.10286e-05	4.20177e-05	0.000103151	9.27881e-05	9.64486e-05	4.80719e-05	5.39496e-05	5.03656e-05	3.52513e-05	4.08331e-05	4.40824e-05	6.5082e-05	6.7944e-05	9.30869e-05		At1g78915		Other/unknown	10	10	10	33	33	33	42.579	0	31.832	509790000	17	157	Q8GWV1;F4IBX4;F4IBX5	Q8GWV1;F4IBX4;F4IBX5		At1g78915		5.00883e-05
4.15256e-05	4.08348e-05	4.50571e-05	3.54778e-05	5.07998e-05	3.14747e-05	7.82176e-05	0.000160011	5.89816e-05	4.16175e-05	3.9864e-05	4.16687e-05	6.41814e-05	5.26773e-05	6.17722e-05	0.000125856	0.000123855	0.000141104	3.01346e-05	2.71786e-05	2.71385e-05	5.22041e-05	4.36838e-05	5.94061e-05	9.15773e-05	8.39508e-05	5.75728e-05		DJA7		Protein folding	11	11	11	19.1	19.1	19.1	52.281	0	109.16	760150000	22	144	A0A1P8ART2;Q0WN54	A0A1P8ART2;Q0WN54		At1g80030		3.92508e-05
0.000285278	0.000266463	0.000242579	0.00018275	0.000245955	0.000182952	0.000204322	0.000167788	0.000196716	0.000299999	0.000286279	0.000281905	0.000201521	0.000152033	0.000157337	0.00019017	0.000181501	0.000162365	0.000198767	0.000226661	0.000268232	0.000178359	0.000256757	0.000155202	0.000123728	0.000132048	0.000171281					3	2	2	24.8	14.4	14.4	13.808	0	32.14	512570000	5	116	Q9SJ31	Q9SJ31		At2g05310		0.000203886
2.91121e-05	2.03529e-05	1.32228e-05	5.37812e-05	4.96334e-05	3.31281e-05	4.03634e-05	2.79802e-05	4.55756e-05	2.36434e-05	2.69649e-05	2.32673e-05	8.93826e-05	9.05428e-05	9.31408e-05	6.14498e-05	5.43349e-05	5.92164e-05	4.80078e-05	4.68537e-05	4.70028e-05	4.90657e-05	4.8463e-05	4.60041e-05	2.64906e-05	1.79091e-05	2.62918e-05		At2g21530		DNA/RNA	6	6	6	45.9	45.9	45.9	22.675	0	32.998	307580000	13	144	Q8GWP4	Q8GWP4		At2g21530		4.55142e-05
0.00019926	0.000182757	0.000186714	0.000310693	0.000349818	0.000345893	0.000352291	0.000351283	0.000354056	0.000223038	0.000225105	0.000220063	0.000322289	0.000306693	0.000280762	0.000452539	0.000411356	0.000411906	0.0002199	0.000227366	0.000237303	0.000308417	0.00026292	0.000234341	0.000327177	0.000298229	0.000339241		At2g21960		Protease	13	13	13	32.2	32.2	32.2	35.806	0	60.742	1994200000	13	416	Q9SJ03	Q9SJ03		At2g21960		0.000335468
2.19289e-05	2.3353e-05	1.92444e-05	1.6798e-05	1.28512e-05	NaN	1.30152e-05	5.53301e-06	NaN	3.20179e-05	3.06622e-05	2.91434e-05	9.94772e-06	9.8837e-06	1.66882e-05	3.38706e-05	2.30277e-05	3.40062e-05	1.6243e-05	1.69118e-05	1.43614e-05	1.15457e-05	1.36035e-05	1.07213e-05	2.55745e-05	2.18126e-05	1.10863e-05		At2g24060		DNA/RNA	4	4	3	20.2	20.2	16	35.141	0	30.21	120050000	14	46	O82234	O82234	Translation initiation factor IF-3	At2g24060		1.48246e-05
2.4563e-05	1.75697e-05	2.44763e-05	4.74314e-05	4.1317e-05	2.21269e-05	0.000115734	0.000112582	0.000115354	2.31921e-05	2.21096e-05	2.09928e-05	2.06806e-05	2.13439e-05	2.23447e-05	9.72064e-05	0.000105854	9.5849e-05	1.83779e-05	1.88369e-05	1.32146e-05	3.81958e-05	4.09981e-05	2.66301e-05	7.56469e-05	8.10645e-05	8.39064e-05		At2g24420		DNA/RNA	9	9	9	19.8	19.8	19.8	50.351	0	37.495	500710000	19	166	Q9ZQ26	Q9ZQ26		At2g24420		3.69584e-05
0.000139841	0.000144024	0.000131845	8.19352e-05	0.000115474	7.10026e-05	0.00013555	0.000107804	0.000130986	0.000147855	0.000131405	0.000128012	0.000124267	6.97915e-05	8.11602e-05	0.000152665	0.000139243	0.000132906	0.000132508	0.000129061	0.000141311	7.49279e-05	9.69664e-05	6.80163e-05	0.000109194	0.000118435	0.000132646		At2g27290	FAM210B-like protein, putative (DUF1279)	Other/unknown	6	6	6	35.3	35.3	35.3	21.76	0	23.121	469590000	8	188	Q9XIN6	Q9XIN6		At2g27290		8.94706e-05
1.26197e-05	8.82248e-06	1.40583e-05	3.92039e-05	3.31994e-05	4.27176e-05	3.1603e-05	3.27937e-05	3.34404e-05	3.64174e-05	3.32067e-05	3.12149e-05	1.42472e-05	8.21167e-06	1.29084e-05	5.43837e-05	5.262e-05	3.91252e-05	1.68435e-05	1.71367e-05	2.22705e-05	2.52036e-05	1.69712e-05	2.09011e-05	1.57939e-05	2.12682e-05	1.5317e-05		At2g27680		Other/unknown	7	7	7	26.6	26.6	26.6	43.154	0	43.295	276860000	21	99	Q9ZUX0	Q9ZUX0		At2g27680		3.83736e-05
5.91064e-06	3.59252e-06	5.31754e-06	4.3631e-06	3.75324e-06	4.02322e-06	3.12476e-05	2.91388e-05	2.62153e-05	5.99928e-06	6.57033e-06	4.47454e-06	5.40711e-06	5.71498e-06	5.62572e-06	3.4889e-05	3.43828e-05	3.06249e-05	6.43024e-06	6.73117e-06	4.7863e-06	3.36153e-06	4.79532e-06	2.76933e-06	3.17605e-05	3.34666e-05	3.86034e-05				Plastoglobule	7	7	7	12.4	12.4	12.4	78.278	0	33.446	255910000	34	74	B9DGY1;F4JFM1	B9DGY1;F4JFM1		At3g07700		4.04652e-06
6.44343e-05	6.47344e-05	4.99081e-05	7.56366e-05	6.91521e-05	8.23728e-05	1.40278e-05	2.32303e-05	2.95359e-05	0.00011437	8.38054e-05	8.0181e-05	8.40308e-05	0.000127487	7.72493e-05	6.62626e-05	0.000100292	2.12899e-05	6.00027e-05	5.5067e-05	8.38726e-05	9.68113e-05	7.19619e-05	5.33638e-05	2.98595e-05	3.30311e-05	3.47791e-05		At3g12345	FKBP-type peptidyl-prolyl cis-trans isomerase	Protein folding	3	3	3	16.7	16.7	16.7	20.149	0	7.2278	250040000	8	35	Q9LHH3	Q9LHH3		At3g12345		7.57205e-05
8.56402e-05	9.6072e-05	6.13147e-05	0.000102719	0.00010803	0.000117389	0.000167289	0.000193365	0.000150809	6.18262e-05	6.59867e-05	6.56013e-05	0.000129415	0.000122225	0.000130997	0.000143884	0.000204092	0.000192069	7.70258e-05	9.38829e-05	0.000110199	0.000218303	0.000171332	0.000161986	0.00012263	0.000155451	0.000140119		DAC		Assembly	3	3	3	16.8	16.8	16.8	20.913	0	85.595	592780000	9	226	Q94BY7	Q94BY7		At3g17930		0.000109379
3.0941e-06	2.78901e-06	1.49173e-06	2.59683e-06	3.01475e-06	2.37383e-06	9.67254e-06	1.4437e-05	1.18228e-05	1.90936e-06	3.81599e-06	2.6021e-06	4.43865e-06	4.34432e-06	3.18717e-06	1.69911e-05	1.51847e-05	1.73125e-05	2.95081e-06	3.52572e-06	1.21425e-06	5.3463e-06	4.94442e-06	4.93619e-06	1.23738e-05	1.09049e-05	1.45678e-05		At3g24190		Plastoglobule	6	6	6	8.6	8.6	8.6	87.436	0	19.394	168470000	49	61	Q9LRN0	Q9LRN0		At3g24190		2.6618e-06
5.36107e-06	4.39042e-06	5.03019e-06	8.26441e-06	NaN	NaN	1.36517e-05	2.30714e-05	1.12282e-05	5.66186e-06	6.20529e-06	5.54726e-06	1.06939e-05	8.97911e-06	9.54133e-06	1.9327e-05	2.37635e-05	2.60173e-05	4.46861e-06	3.81119e-06	4.77256e-06	1.16303e-05	7.82166e-06	1.01658e-05	1.82589e-05	1.64638e-05	1.03117e-05				Plastoglobule	2	2	2	7.6	7.6	7.6	37.948	0	8.1547	105280000	20	20	Q9LSC4;A0A178VFN4	Q9LSC4;A0A178VFN4		At3g27110		8.26441e-06
0.000167887	0.000147799	0.000152643	0.000255294	0.000288942	0.000314333	0.00038156	0.000406068	0.00038677	0.000179984	0.000174703	0.000178357	0.000515128	0.00049744	0.000521363	0.000603328	0.000609247	0.000598257	0.00012588	0.000146688	0.000144406	0.000438261	0.000287994	0.000412817	0.000452737	0.000460781	0.000438275		PSRP2	30S ribosomal protein 2, chloroplastic	Ribosome	14	14	14	53	53	53	27.748	0	176.89	2985100000	16	505	Q8VYM4	Q8VYM4		At3g52150		0.00028619
0.000410175	0.000397667	0.000356946	0.000368185	0.000407586	0.00037396	0.000498507	0.000482286	0.000495801	0.000443644	0.000400849	0.000421178	0.000429151	0.000428055	0.000432433	0.000523231	0.000538274	0.000505784	0.000394789	0.000407817	0.000441036	0.000392913	0.000401385	0.00040714	0.000397602	0.000414014	0.000416444		At3g59780	Rhodanese/Cell cycle control phosphatase superfamily protein	Kinase/phosphatase	33	33	33	50.3	50.3	50.3	73.934	0	323.31	8351000000	38	2042	F4J9G2	F4J9G2		At3g59780		0.000383244
0.000185147	0.000176138	0.000189083	0.000105554	9.28677e-05	0.000144841	0.000202331	0.000204174	0.000187197	0.000145589	0.000159084	0.000161311	0.000178628	0.000174829	0.000131165	0.00019133	0.000163464	0.000178587	0.000182856	0.000176093	0.000177311	0.000213408	0.000202053	0.000195387	0.000199533	0.000197571	0.000184929		At4g02725			3	3	3	12.7	12.7	12.7	18.796	0	8.4698	525890000	6	162	Q6DBF6	Q6DBF6		At4g02725		0.000114421
8.51977e-05	2.38927e-05	2.05932e-05	9.39071e-05	4.05939e-05	7.0332e-05	0.000157994	0.000153226	0.000182948	2.94775e-05	4.50148e-05	2.47742e-05	0.000119676	9.23689e-05	0.000103311	0.000115271	0.000186516	0.000153604	6.88722e-05	7.93367e-05	4.38257e-05	7.25274e-05	6.39647e-05	6.47161e-05	0.000155788	0.000109277	0.000135503					2	2	2	18.2	18.2	18.2	16.049	0	7.7359	239430000	5	61	F4JKG2;Q9C5F3	F4JKG2;Q9C5F3		At4g28025		6.82777e-05
7.7944e-05	7.27639e-05	7.19421e-05	0.000109292	0.000116958	9.52759e-05	0.000153753	0.000151967	0.000153992	9.21151e-05	9.55708e-05	9.11605e-05	0.000127857	0.000115966	0.000128327	0.000193322	0.000206563	0.000170279	7.54579e-05	7.53104e-05	7.64726e-05	9.19418e-05	0.000103916	9.44605e-05	7.97547e-05	0.00011544	0.000151013		At4g28740	LOW PSII ACCUMULATION-like protein	Assembly	10	10	10	21	21	21	38.887	0	42.96	970980000	16	322	F4JM22	F4JM22		At4g28740		0.000107175
2.34626e-05	2.54075e-05	2.11173e-05	3.62026e-05	3.8343e-05	3.53973e-05	4.47001e-05	5.63504e-05	4.8985e-05	4.36492e-05	4.27896e-05	3.90995e-05	2.44094e-05	1.97177e-05	2.56817e-05	5.84471e-05	6.27478e-05	6.60361e-05	2.77133e-05	2.77244e-05	2.81519e-05	2.29805e-05	2.49376e-05	2.49735e-05	2.40514e-05	3.48704e-05	3.23061e-05		ROQH1		Light harvesting regulation	8	8	8	39.8	39.8	39.8	35.228	0	35.69	313270000	17	134	Q8GYZ0;F4JSP1	Q8GYZ0;F4JSP1		At4g31530		3.66476e-05
0.000856504	0.000752153	0.000745846	0.000836724	0.000814209	0.000744811	0.00183447	0.00193517	0.00195194	0.000729835	0.000623796	0.000667516	0.000623195	0.000759274	0.000596576	0.00181478	0.00209342	0.00166342	0.000629492	0.000634423	0.000714366	0.000889874	0.000899261	0.000870901	0.00132219	0.0014697	0.00172655		PLAT1	PLAT domain-containing protein 1	Plastoglobule	5	4	4	27.1	21.5	21.5	20.136	0	53.109	2254900000	4	429	O65660	O65660		At4g39730		0.000798581
4.45331e-05	5.27189e-05	4.88408e-05	2.98294e-05	2.82059e-05	6.05114e-05	9.93874e-05	0.000138987	0.00010368	4.5765e-05	4.62617e-05	4.85466e-05	4.48983e-05	3.8867e-05	4.80178e-05	0.000186246	0.000140506	0.000177043	4.05268e-05	2.97449e-05	3.12664e-05	5.60502e-05	3.69845e-05	6.51173e-05	0.000119262	0.000102296	0.00010648		DJA5		Protein folding	10	10	5	28.4	28.4	19.5	48.031	0	55.663	938770000	24	358	Q940V1	Q940V1		At4g39960		3.95156e-05
0.000990862	0.000697199	0.000667694	0.00121798	0.00105727	0.00108449	0.00096399	0.0010643	0.00108761	0.00101066	0.00102234	0.000954874	0.00119131	0.00139466	0.00131071	0.00115843	0.00145053	0.0011542	0.00073364	0.000807245	0.000854941	0.00119919	0.00133492	0.00115061	0.000880018	0.000961178	0.000992262		MPH1	Protein MAINTENANCE OF PSII UNDER HIGH LIGHT 1	PSII repair	5	5	5	26.4	26.4	26.4	24.395	0	265.96	3816200000	7	485	Q9FL44	Q9FL44		At5g07020		0.00111991
0.000311415	0.000285845	0.00028747	0.000508264	0.000448804	0.000477244	0.000666898	0.000839066	0.000862015	0.000383362	0.000350382	0.00035723	0.00110857	0.00119275	0.00105738	0.0011317	0.00126436	0.00101671	0.00023183	0.000252725	0.000277808	0.00128504	0.000952192	0.00110324	0.000710025	0.000818193	0.000828778		At5g14910	Heavy metal transport/detoxification superfamily protein	Other/unknown	4	4	4	36.5	36.5	36.5	18.956	0	261.88	2662300000	7	486	Q93VK7	Q93VK7		At5g14910		0.000478104
0.000175595	0.00013223	0.000120214	5.71104e-05	7.61138e-05	8.16254e-05	0.000167802	0.000187457	0.000168029	0.000132355	0.000105992	0.00011054	0.000106267	0.000105547	0.000106483	0.000216337	0.000272811	0.000167067	7.33593e-05	7.78649e-05	0.000127085	0.000106179	0.000100598	9.00952e-05	0.000142047	0.000121417	0.000142333		At5g16660			5	5	5	36.1	36.1	36.1	17.858	0	54.891	601730000	9	155	A8MS48;Q8H0X5	A8MS48;Q8H0X5		At5g16660		7.16165e-05
2.41011e-05	2.61732e-05	2.32502e-05	1.85927e-05	2.02928e-05	1.60765e-05	0.000235435	0.000207586	0.000248239	2.89058e-05	2.2085e-05	2.90073e-05	6.50706e-05	6.06811e-05	5.9737e-05	0.000183732	0.000208261	0.000189622	2.04916e-05	1.51849e-05	1.57519e-05	7.53965e-05	7.02251e-05	6.53771e-05	0.000143243	0.000167864	0.000149672		MRO11.7	GPI-anchored adhesin-like protein	Other/unknown	22	22	22	29.3	29.3	29.3	103.93	0	283.77	2040400000	43	506	Q9FF91;A0A1P8BAU8	Q9FF91;A0A1P8BAU8		At5g23890		1.83207e-05
0.000106754	0.000196284	0.0010335	0.00418263	0.00508489	0.00451967	0.000592374	0.00162941	5.59137e-05	4.00862e-05	0.000226236	0.000104496	0.00341585	0.00290229	0.00349219	0.00151724	0.0012073	0.00212714	0.000126078	3.03532e-05	0.000962528	0.003936	0.00386379	0.00332448	0.00148367	4.13568e-05	0.000412795		At5g35170	Adenylate kinase 5, chloroplastic	Kinase/phosphatase	12	12	12	28.8	28.8	28.8	64.913	0	98.004	31264000000	33	320	F4JYC0;Q8VYL1	F4JYC0;Q8VYL1	Adenylate kinase 5, chloroplastic	At5g35170		0.00459573
0.000263418	0.000296033	0.000382467	0.000391837	0.000518492	0.000464995	0.000371332	0.000825287	0.000461003	0.000355624	0.000350706	0.00036996	0.000346221	0.000509954	0.000453708	0.000568948	0.000388838	0.000700056	0.000332696	0.000334613	0.000371067	0.000504792	0.000390664	0.000416701	0.000539615	0.00036318	0.000375266		MNJ8.18	LOW protein: ammonium transporter 1-like protein	Ion channel	9	9	9	38.8	38.8	38.8	33.439	0	108.41	2492300000	11	701	Q93Z11	Q93Z11		At5g37360		0.000458441
6.04686e-05	6.69476e-05	5.52735e-05	0.000119601	0.000124423	0.00011237	7.49387e-05	9.20107e-05	9.16744e-05	7.14549e-05	6.24734e-05	8.95686e-05	0.00015312	0.000117986	0.000127841	9.58785e-05	9.74138e-05	7.45204e-05	4.84368e-05	6.12576e-05	6.77205e-05	0.000107043	9.49347e-05	0.0001159	8.47515e-05	8.28302e-05	9.92822e-05					7	7	7	24.6	24.6	24.6	39.569	0	100.11	901350000	19	242	Q9FFW9;F4KBJ3	Q9FFW9;F4KBJ3		At5g38520		0.000118798
NaN	NaN	NaN	NaN	NaN	NaN	4.83504e-06	4.1019e-06	4.98774e-06	NaN	NaN	NaN	NaN	NaN	NaN	3.70202e-06	3.14596e-06	2.72924e-06	NaN	NaN	NaN	NaN	NaN	NaN	NaN	2.68996e-06	1.55058e-06				Plastoglobule	1	1	1	2.5	2.5	2.5	68.893	0.0031436	3.919	6900500	23	2	A0A1P8BDF4;Q8VYR6;Q9FLL7	A0A1P8BDF4;Q8VYR6;Q9FLL7		At5g41120		#DIV/0!
3.89692e-05	3.84983e-05	3.89362e-05	7.58046e-05	6.39759e-05	5.33951e-05	0.00012725	0.000124345	0.00010378	4.90399e-05	4.32094e-05	4.46706e-05	0.000148588	0.000145803	0.000126509	0.000159396	0.000111759	0.00013737	2.95509e-05	3.13286e-05	2.67525e-05	8.71835e-05	8.99355e-05	8.59454e-05	0.000135924	0.0001223	0.000119837		At5g42070			5	5	5	34.1	34.1	34.1	17.681	0	21.028	380760000	8	155	Q8RWR9	Q8RWR9		At5g42070		6.43919e-05
0.000116614	0.000113849	0.000106375	0.000119894	0.000109224	0.000118356	0.000127432	0.000146674	0.000111742	0.000157917	0.000160124	0.000152587	0.000226036	0.000170744	0.000159878	0.00018864	0.000147106	0.000217679	0.000146053	0.000136993	0.00014193	9.68266e-05	0.000216627	0.000138074	0.000168354	8.36833e-05	0.00013231		Lil3.2	Light-harvesting complex-like protein 3 isotype 2, chloroplastic	LHC-like	9	7	7	43	38.4	38.4	28.601	0	73.796	1131900000	15	220	Q6NKS4	Q6NKS4		At5g47110		0.000115825
6.57759e-05	7.19819e-05	8.35129e-05	5.9369e-05	7.50346e-05	7.33646e-05	9.07107e-05	9.05037e-05	0.000109552	9.31252e-05	9.52999e-05	9.35771e-05	6.53387e-05	7.26597e-05	6.56054e-05	9.94402e-05	8.69838e-05	8.83411e-05	9.17621e-05	8.50522e-05	0.000100941	6.85089e-05	7.74006e-05	5.03015e-05	6.50436e-05	8.96669e-05	0.000104239		At5g48790	LOW PSII ACCUMULATION protein	Assembly	8	8	8	23.7	23.7	23.7	35.86	0	35.679	619890000	15	161	Q94F50;Q9FKB7	Q94F50;Q9FKB7		At5g48790		6.92561e-05
0.000346954	0.000357587	0.000313164	0.000114252	0.000161928	0.00014157	0.000262743	0.000302025	0.000271068	0.000337186	0.000342402	0.000299686	0.000249968	0.000272065	0.000265656	0.000273292	0.000271898	0.000310489	0.000260576	0.000267447	0.000310666	0.000225141	0.000249445	0.000191816	0.000314386	0.000294497	0.000287549		At5g51010			5	5	5	23.4	23.4	23.4	17.23	0	35.976	957360000	7	147	Q9FI47	Q9FI47		At5g51010		0.00013925
0.000344378	0.000387088	0.000397777	0.000145855	0.000146116	0.000137809	0.000210857	0.000194254	0.000174889	0.000346386	0.000308957	0.000305028	0.000507848	0.000423082	0.000449847	0.000250971	0.000259184	0.000247029	0.000287427	0.000316756	0.000297575	0.000188023	0.000162099	0.00016083	0.000215894	0.000199184	0.00019081		MNC6.3;TL17	Thylakoid lumenal 17.4 kDa protein, chloroplastic;Tetratricopeptide repeat (TPR)-like superfamily protein	Other/unknown	12	12	12	44.4	44.4	44.4	28.254	0	138.98	2101000000	15	450	A0A1P8BAQ0;F4JX83;P81760	A0A1P8BAQ0;F4JX83;P81760	Thylakoid lumenal 17.4 kDa protein, chloroplastic	At5g53490		0.00014326
0.000139586	0.000153327	0.000130976	0.000134685	0.000140647	0.000157193	0.000224492	0.000272964	0.000240644	0.000185144	0.00019577	0.000228957	0.000259463	0.000266148	0.00024173	0.000281621	0.00031581	0.000258542	0.000173411	0.000157606	0.000172651	0.00032094	0.000293772	0.000290048	0.000202731	0.000176402	0.000260159		YCF54		Pigment synthesis	7	7	7	44.1	44.1	44.1	24.104	0	103.69	1466300000	13	531	Q9LVM3	Q9LVM3		At5g58250		0.000144175
6.81419e-05	7.33779e-05	8.19376e-05	0.000163945	0.000177302	0.00016526	0.000109541	0.000108585	0.000114486	0.000197921	0.000177979	0.000205809	6.65932e-05	6.31306e-05	7.70149e-05	0.000151841	0.000136053	0.000134447	9.96983e-05	7.63645e-05	0.000101494	8.43437e-05	7.34278e-05	7.91585e-05	6.72344e-05	6.69977e-05	6.56132e-05		MCK7.20	Malate dehydrogenase	Redox regulation	12	12	12	37.9	37.9	37.9	48.316	0	184.29	1450900000	26	584	Q8H1E2;F4KEX3	Q8H1E2;F4KEX3	Malate dehydrogenase	At5g58330		0.000168836
NaN	NaN	NaN	NaN	2.84233e-06	2.22588e-06	3.66692e-05	3.60294e-06	NaN	NaN	NaN	NaN	2.69452e-06	3.1086e-06	3.13939e-06	3.83023e-05	NaN	2.42065e-06	NaN	NaN	NaN	6.63355e-06	2.23682e-06	1.69913e-06	2.25946e-05	5.01943e-06	4.32996e-05					1	1	1	13	13	13	21.012	0	6.9378	22188000	12	7	F4K7S5;Q8GZ51	F4K7S5;Q8GZ51		At5g62720		2.5341e-06
0.000328877	0.000333034	0.000333856	0.000438335	0.000432338	0.000421014	0.000464052	0.000417814	0.000378858	0.000502195	0.000469673	0.000483669	0.000454415	0.000459067	0.000483602	0.000496663	0.000514894	0.000544389	0.000372008	0.000340493	0.000313322	0.000383395	0.000370614	0.000425541	0.000456917	0.000440654	0.000473269		ATHM2	Thioredoxin M2, chloroplastic	Redox regulation	9	9	9	45.7	45.7	45.7	20.312	0	105.08	2424900000	11	596	Q9SEU8;F4JG94	Q9SEU8;F4JG94	Thioredoxin M2, chloroplastic	ATHM2		0.000430562
0.0362522	0.0372939	0.0368138	0.0626526	0.0641744	0.0629779	0.0726557	0.0804647	0.0771332	0.0333662	0.0427166	0.0369311	0.0598187	0.0632365	0.0673138	0.0822367	0.0803071	0.0845493	0.035295	0.0377687	0.0401337	0.0591853	0.0620521	0.0652814	0.069616	0.0788349	0.0724545		ATPA	ATP synthase subunit alpha, chloroplastic	ATP synthase	38	37	37	52.1	52.1	52.1	55.328	0	323.31	623050000000	20	13340	P56757	P56757	ATP synthase subunit alpha, chloroplastic	atpA		0.0632683
0.0289793	0.028822	0.0286234	0.0486762	0.0485035	0.0494746	0.046898	0.0480268	0.0481212	0.0304169	0.0288212	0.0298724	0.0480045	0.0478087	0.0498275	0.0542739	0.0560403	0.0539089	0.0278096	0.0279416	0.0264148	0.0501892	0.0481194	0.045729	0.0469485	0.0488419	0.0471877		ATPB	ATP synthase subunit beta, chloroplastic	ATP synthase	60	60	59	85.7	85.7	85.7	53.933	0	323.31	619380000000	28	26473	P19366	P19366	ATP synthase subunit beta, chloroplastic	atpB		0.0488848
0.00554646	0.00496309	0.005585	0.00856706	0.00908156	0.00857597	0.00733973	0.00874092	0.00729791	0.00634619	0.00563984	0.00598558	0.0096465	0.0095654	0.00839579	0.00927322	0.0086643	0.00853639	0.00524899	0.00537268	0.00542119	0.00847581	0.00790435	0.00768605	0.00877941	0.00672448	0.00880577		ATPC1	ATP synthase gamma chain 1, chloroplastic	ATP synthase	34	34	34	63.5	63.5	63.5	40.911	0	323.31	78455000000	20	5214	Q01908	Q01908	ATP synthase gamma chain 1, chloroplastic	ATPC1		0.00874153
0.004834	0.00536184	0.00503789	0.00724898	0.00812535	0.00832064	0.0074963	0.00693874	0.00756164	0.00577885	0.0054372	0.00558748	0.00658063	0.00612238	0.00541584	0.00883558	0.0087713	0.00775042	0.00533731	0.00568135	0.00579969	0.00629368	0.00532266	0.00574091	0.00668966	0.00702448	0.00826718		ATPD	ATP synthase subunit delta, chloroplastic	ATP synthase	20	20	20	61.1	61.1	61.1	25.668	0	323.31	54089000000	16	3879	Q9SSS9	Q9SSS9	ATP synthase subunit delta, chloroplastic	ATPD		0.00789832
0.0109629	0.0115686	0.0104765	0.0169995	0.0176313	0.0173847	0.0197434	0.0209812	0.0186567	0.0120574	0.012176	0.0125521	0.0184106	0.0195308	0.0199933	0.0228665	0.0214356	0.0221244	0.0123246	0.0118347	0.0118716	0.0175574	0.0163961	0.017775	0.0192091	0.0171666	0.020882		ATPE	ATP synthase epsilon chain, chloroplastic	ATP synthase	17	17	17	94.7	94.7	94.7	14.499	0	323.31	70124000000	8	2809	P09468	P09468	ATP synthase epsilon chain, chloroplastic	atpE		0.0173385
0.00761954	0.00697632	0.00775451	0.013367	0.0154661	0.0144156	0.0133143	0.0318791	0.0188981	0.00943122	0.00826078	0.00873355	0.0154162	0.0209544	0.0192616	0.0258873	0.0187286	0.0240353	0.00697177	0.0073689	0.00776543	0.0245637	0.0157726	0.0163565	0.0271222	0.0117369	0.0170394		ATPF	ATP synthase subunit b, chloroplastic	ATP synthase	21	21	21	73.9	73.9	73.9	21.057	0	323.31	66286000000	8	4744	P56759	P56759	ATP synthase subunit b, chloroplastic	atpF		0.0144162
0.000174304	0.000100325	0.00318695	0.00543663	0.0052976	0.0175074	0.000867163	0.00173576	0.000512306	0.00228663	0.00171411	0.00338973	0.00309504	0.00700437	0.00367737	0.00135926	0.000213457	0.00134302	0.00451791	0.00126329	0.00142834	0.00180746	0.00095392	0.000711003	0.00802203	0.000149114	0.00149094		ATPH	ATP synthase subunit c, chloroplastic	ATP synthase	4	4	4	100	100	100	7.9763	0	323.31	1529600000	1	282	P56760	P56760	ATP synthase subunit c, chloroplastic	atpH		0.00941388
0.000376059	0.000671575	0.000550883	0.000740949	0.000754702	0.000862481	0.000240099	0.000447141	0.000254243	0.000863605	0.000667914	0.000718014	0.000722062	0.000601946	0.000549966	0.00068712	0.000616063	0.000492347	0.000416969	0.000540894	0.000750893	0.000732917	0.000412889	0.000644124	0.000471736	0.000514293	0.00037703		ATPI	ATP synthase subunit a, chloroplastic	ATP synthase	2	2	2	3.2	3.2	3.2	27.35	0	24.923	1470200000	5	235	P56758	P56758	ATP synthase subunit a, chloroplastic	atpI		0.000786044
0.00195882	0.00190186	0.00196733	0.000640785	0.000737058	0.000720203	0.00122159	0.00115305	0.00130079	0.00215433	0.0020292	0.00200747	0.00143859	0.00126719	0.00132552	0.00186715	0.00189055	0.00176712	0.00115206	0.0011353	0.00117745	0.00176132	0.00155909	0.00165174	0.0013055	0.00146583	0.00163668		PRXQ	Peroxiredoxin Q, chloroplastic	Redox regulation	17	17	17	78.6	78.6	78.6	17.028	0	248.03	6803100000	9	1200	A0A1I9LR27;F4JBC9;Q9LU86	A0A1I9LR27;F4JBC9;Q9LU86	Peroxiredoxin Q, chloroplastic	ATPRX Q;PRXQ		0.000699349
NaN	NaN	1.60965e-06	NaN	NaN	NaN	5.74731e-06	1.16028e-05	9.06997e-06	NaN	NaN	NaN	7.67928e-06	4.85907e-06	7.3471e-06	6.23555e-06	8.80004e-06	1.26828e-05	8.76434e-07	NaN	NaN	2.85064e-06	4.89481e-06	1.1465e-06	5.19758e-06	7.04173e-06	9.40213e-06					4	4	4	12.9	12.9	12.9	61.397	0	9.7528	64736000	29	14	O65258	O65258	Beta-amylase 2, chloroplastic	BAM2		#DIV/0!
5.45864e-06	5.44889e-06	5.60056e-06	1.68058e-05	1.40491e-05	1.44803e-05	2.07068e-05	2.14649e-05	1.72721e-05	1.87427e-05	1.47009e-05	1.52527e-05	1.69168e-06	2.45053e-06	1.66834e-06	2.18236e-05	2.49033e-05	2.01322e-05	8.73306e-06	1.00109e-05	6.56873e-06	5.41383e-06	8.3828e-06	4.54219e-06	1.11347e-05	9.63499e-06	1.23835e-05		BAM3	Beta-amylase 3, chloroplastic	Starch	6	6	6	15.1	15.1	15.1	61.352	0	23.969	203190000	34	138	O23553	O23553	Beta-amylase 3, chloroplastic	BAM3		1.51117e-05
0.000976738	0.000944688	0.000841754	0.000453223	0.000483951	0.000434126	0.0010942	0.00125204	0.00135293	0.000740843	0.000714246	0.000761232	0.00157353	0.00182545	0.00178331	0.00144977	0.00152063	0.0014384	0.000460449	0.000459235	0.000507031	0.00124615	0.0011763	0.00112294	0.00140389	0.00170944	0.0014662		BAS1	2-Cys peroxiredoxin BAS1, chloroplastic	Redox regulation	14	14	7	56.4	56.4	37.2	29.092	0	323.31	8735200000	15	1359	Q96291	Q96291	2-Cys peroxiredoxin BAS1, chloroplastic	BAS1		0.0004571
9.20922e-05	9.01531e-05	7.67347e-05	5.40013e-05	2.47019e-05	5.76761e-05	0.000218545	0.000193886	0.000183057	0.000116277	0.000112268	0.000106918	8.97546e-05	8.7162e-05	1.0805e-05	0.000228535	0.000248413	0.000227828	7.97207e-05	8.41717e-05	8.02504e-05	9.46792e-05	0.000104116	6.93582e-05	0.000158623	0.00015057	0.000157906		BASS2			3	3	3	12	12	12	43.607	0	24.234	1104000000	18	143	Q1EBV7	Q1EBV7	Sodium/pyruvate cotransporter BASS2, chloroplastic	BASS2		4.54598e-05
0.000736351	0.000717064	0.000549383	0.00150411	0.00150319	0.00151621	0.00180923	0.0020079	0.00193483	0.0014159	0.00139906	0.00135295	0.00146483	0.00148206	0.0015053	0.00260626	0.00279464	0.00252139	0.000613271	0.000660554	0.00067475	0.00125825	0.00126775	0.00119333	0.00150211	0.00169913	0.00168735		BCA1	Beta carbonic anhydrase 1, chloroplastic	Carbon fixation	18	18	9	73.4	73.4	44.4	28.198	0	323.31	10871000000	14	1624	A0A1I9LQB3;P27140	A0A1I9LQB3;P27140	Beta carbonic anhydrase 1, chloroplastic	BCA1		0.00150784
5.42236e-05	4.8234e-05	4.41454e-05	3.96594e-05	4.95562e-05	3.78051e-05	0.000101065	8.88299e-05	9.01941e-05	6.39096e-05	6.25804e-05	6.04536e-05	6.93743e-05	6.43758e-05	6.53967e-05	0.000115786	0.00011805	0.000107197	3.69852e-05	4.13817e-05	4.41542e-05	7.09307e-05	7.07406e-05	7.10896e-05	8.70576e-05	7.95074e-05	8.96162e-05		CAC3			22	22	22	36.4	36.4	36.4	85.305	0	222.48	1637400000	45	599	Q9LD43	Q9LD43	Acetyl-coenzyme A carboxylase carboxyl transferase subunit alpha, chloroplastic	CAC3		4.23402e-05
9.45368e-06	6.52324e-06	8.42256e-06	3.85298e-06	5.24223e-06	8.33712e-06	1.96712e-05	2.60434e-05	2.15929e-05	2.28473e-05	1.77382e-05	1.88953e-05	1.97416e-05	1.23746e-05	1.22532e-05	2.19394e-05	1.64648e-05	1.04597e-05	1.0238e-05	1.0194e-05	1.02726e-05	8.70861e-06	9.05364e-06	3.07996e-06	3.06343e-06	6.64016e-06	1.45802e-05		CAO	Chlorophyllide a oxygenase, chloroplastic	Pigment synthesis	5	5	5	13.2	13.2	13.2	60.33	0	14.691	173960000	27	88	Q9MBA1;A0A1P8ARR2	Q9MBA1;A0A1P8ARR2	Chlorophyllide a oxygenase, chloroplastic	CAO		5.81078e-06
0.00223115	0.00189456	0.00192688	0.00293819	0.0027683	0.00263851	0.00348657	0.00411016	0.00383254	0.0021037	0.0018959	0.00195358	0.0025654	0.00277999	0.0027062	0.00408134	0.00439192	0.0039464	0.00176875	0.00185715	0.0018813	0.00280879	0.00244277	0.00256556	0.00375565	0.00320799	0.00357934		CAS	Calcium sensing receptor, chloroplastic	Other/unknown	24	24	24	55.6	55.6	55.6	41.285	0	323.31	29562000000	20	3270	Q9FN48;A0A1P8BCX7	Q9FN48;A0A1P8BCX7	Calcium sensing receptor, chloroplastic	CAS		0.00278167
0.000383464	0.00035025	0.000308626	0.000533432	0.000535198	0.000546954	0.000491052	0.000603855	0.000615216	0.000341014	0.000420671	0.000414022	0.000594513	0.000533769	0.000549803	0.000762699	0.000732848	0.000703418	0.00031181	0.000344495	0.000362669	0.000503823	0.000455401	0.000452677	0.000563073	0.000567228	0.00057552		CCB1	Protein COFACTOR ASSEMBLY OF COMPLEX C SUBUNIT B CCB1, chloroplastic	Assembly	9	9	9	24	24	24	30.101	0	81.417	1844200000	7	497	Q9LSE4	Q9LSE4		CCB1		0.000538528
0.000131902	0.000136285	0.000146457	0.000201419	0.0002196	0.000202698	0.000142953	0.000141585	0.000130746	0.000135712	0.000152047	0.000157279	0.000234219	0.000216049	0.000240165	0.000221037	0.000209486	0.000208479	0.000120303	0.00012027	0.000129141	0.000228516	0.000239853	0.000214459	0.000195199	0.00019352	0.000199097		CCD4	Probable carotenoid cleavage dioxygenase 4, chloroplastic	Plastoglobule	22	22	22	50.6	50.6	50.6	65.601	0	290.9	2815800000	30	891	O49675	O49675	Probable carotenoid cleavage dioxygenase 4, chloroplastic	CCD4		0.000207906
0.00121633	0.00120984	0.00096927	0.00140655	0.00127704	0.00135917	0.00153996	0.00112789	0.00139391	0.00122324	0.00115067	0.00114218	0.00181727	0.00148868	0.00197159	0.00154389	0.00138583	0.00161267	0.00111479	0.0012331	0.0012097	0.00190585	0.00220938	0.00156319	0.00104794	0.00110074	0.00129606		LIR1	Light-regulated protein 1, chloroplastic	Stress responsive	4	4	4	36.2	36.2	36.2	15.314	0	323.31	4269300000	6	361	Q96500	Q96500		CCL		0.00134759
5.86897e-06	7.50222e-06	7.67765e-06	8.31716e-06	1.55334e-05	7.91166e-06	1.72245e-05	1.30628e-05	1.81573e-05	1.24068e-05	1.11268e-05	1.10202e-05	1.66156e-05	1.5868e-05	1.51386e-05	1.50244e-05	1.56718e-05	1.99537e-05	1.09307e-05	1.06057e-05	9.38745e-06	1.47019e-05	1.51179e-05	1.64897e-05	9.5305e-06	9.15919e-06	1.04414e-05		CCS1	Cytochrome c biogenesis protein CCS1, chloroplastic	Assembly	3	3	3	7.9	7.9	7.9	59.392	0	11.45	158780000	24	76	Q9XIA4	Q9XIA4	Cytochrome c biogenesis protein CCS1, chloroplastic	CCS1		1.05874e-05
0.000216469	0.000251275	0.000209469	0.000355201	0.000350559	0.000323708	0.000648892	0.000544001	0.000599727	0.000241093	0.000227608	0.000241234	0.000447212	0.000435622	0.000448032	0.000711439	0.000783124	0.000714924	0.000218342	0.000221281	0.000234988	0.000468681	0.000429354	0.000418755	0.000520305	0.000539522	0.0004794		Y3IP1	Ycf3-interacting protein 1	Assembly	11	11	11	35.7	35.7	35.7	31.816	0	323.31	3553500000	16	666	Q9LU01	Q9LU01		CEST		0.000343156
3.95747e-06	3.39449e-06	3.53606e-06	7.76545e-06	7.12612e-06	9.55666e-06	2.99114e-05	2.39637e-05	2.576e-05	1.46205e-05	1.60084e-05	1.83638e-05	1.19443e-05	7.35535e-06	1.01355e-05	3.73606e-05	3.76017e-05	3.56379e-05	5.12003e-06	6.74495e-06	3.63162e-06	1.14715e-05	1.25584e-05	1.16704e-05	8.86373e-06	2.29704e-05	2.85356e-05		CHLD	Magnesium-chelatase subunit ChlD, chloroplastic	Pigment synthesis	12	12	12	19.5	19.5	19.5	83.283	0	61.039	311560000	38	144	Q9SJE1	Q9SJE1	Magnesium-chelatase subunit ChlD, chloroplastic	CHLD		8.14941e-06
0.000143807	0.000139248	0.000130976	0.000125508	0.000253874	0.000113973	0.000158216	0.00011502	0.000122422	0.000152129	0.000149038	0.00012515	0.000133716	0.000275051	0.000207674	0.000127887	0.000144954	0.000110885	0.000134597	0.000141479	0.000153712	0.00014118	0.000150497	0.00026031	8.68385e-05	8.2642e-05	8.43861e-05		CHLG	Chlorophyll synthase, chloroplastic	Pigment synthesis	3	3	3	9.8	9.8	9.8	41.881	0	97.197	1079100000	14	139	Q38833	Q38833	Chlorophyll synthase, chloroplastic	CHLG		0.000164452
1.20689e-05	9.16027e-06	1.68208e-05	4.49852e-05	3.59048e-05	5.26925e-05	2.7327e-05	2.77752e-05	3.33122e-05	9.02823e-05	7.40474e-05	7.30965e-05	1.05176e-05	7.69014e-06	1.02033e-05	5.34902e-05	6.52178e-05	5.60216e-05	3.33132e-05	4.31183e-05	4.68645e-05	3.62951e-05	2.77183e-05	2.27673e-05	7.54283e-06	1.75435e-05	1.24501e-05		CHLI1;CHLI2	Magnesium-chelatase subunit ChlI-1, chloroplastic;Magnesium-chelatase subunit ChlI-2, chloroplastic	Pigment synthesis	7	7	3	24.3	24.3	9.2	46.269	0	47.395	361360000	21	101	P16127	P16127	Magnesium-chelatase subunit ChlI-1, chloroplastic	CHLI1		4.45275e-05
0.000755409	0.000724004	0.000762312	0.000595359	0.000624914	0.000687804	0.000862955	0.000854802	0.000843069	0.000851106	0.000788466	0.000792767	0.000785384	0.000808698	0.00074453	0.000930845	0.000833689	0.000871305	0.000779619	0.000749229	0.000722075	0.000842778	0.000871846	0.000776914	0.000949093	0.000861051	0.000912787		CHLM	Magnesium protoporphyrin IX methyltransferase, chloroplastic	Pigment synthesis	20	20	20	62.9	62.9	62.9	35.592	0	304.55	7733800000	19	1486	A0A1P8B4G1;Q9SW18	A0A1P8B4G1;Q9SW18	Magnesium protoporphyrin IX methyltransferase, chloroplastic	CHLM		0.000636026
0.000824578	0.000825343	0.000850272	0.00101588	0.00102401	0.000968842	0.00151109	0.00166582	0.00147767	0.00101306	0.0010016	0.00102427	0.00155537	0.0013559	0.00158517	0.00180535	0.0017898	0.0017199	0.000947945	0.000934629	0.000946537	0.00158691	0.00156915	0.00150315	0.00137332	0.00135384	0.00153633		CHLP	Geranylgeranyl diphosphate reductase, chloroplastic	Pigment synthesis	29	29	29	66.2	66.2	66.2	51.837	0	323.31	16794000000	25	2437	Q9CA67	Q9CA67	Geranylgeranyl diphosphate reductase, chloroplastic	CHLP		0.00100291
9.25959e-05	8.07318e-05	7.77923e-05	8.75734e-05	8.91096e-05	8.37769e-05	0.000163786	0.000156171	0.000155207	9.87831e-05	9.62309e-05	8.87423e-05	0.000122817	0.000113631	0.000132883	0.000197413	0.000210153	0.000185847	7.46635e-05	7.4852e-05	6.9982e-05	0.000138854	0.000147338	0.000136274	0.000143319	0.000180614	0.000152976		CITRX	Thioredoxin-like protein CITRX, chloroplastic	Redox regulation	4	4	4	23.5	23.5	23.5	20.67	0	27.017	519260000	8	234	Q9M7X9	Q9M7X9	Thioredoxin-like protein CITRX, chloroplastic	CITRX		8.682e-05
0.000224495	0.0002475	0.000231253	0.000247619	0.000284219	0.000307321	0.00027461	0.000374485	0.00030154	0.000212453	0.000199985	0.000221057	0.000125624	0.000133027	0.000152321	0.000429247	0.00044988	0.000416343	0.000146452	0.000134961	0.000134804	0.000260565	0.000204687	0.000202238	0.000259011	0.000241942	0.000289797		CLH1	Chlorophyllase-1	Stress responsive	8	8	8	46	46	46	34.854	0	114.46	1550300000	12	424	O22527	O22527	Chlorophyllase-1	CLH1		0.00027972
9.93911e-06	7.7633e-06	8.48676e-06	2.34701e-05	2.41981e-05	1.77285e-05	0.000101915	0.00010139	9.59133e-05	1.68871e-05	1.84571e-05	1.99512e-05	1.06779e-05	1.35909e-05	1.40449e-05	8.83412e-05	8.93886e-05	8.24235e-05	9.91215e-06	9.30656e-06	9.38009e-06	9.55542e-06	1.43955e-05	1.07259e-05	5.74657e-05	5.86692e-05	6.93635e-05		CLPB3	Chaperone protein ClpB3, chloroplastic	Protein folding	27	27	25	37.3	37.3	35	108.94	0	152.48	992010000	50	390	Q9LF37;A0A178W7U9;F4JVJ1;P42730	Q9LF37	Chaperone protein ClpB3, chloroplastic	CLPB3		2.17989e-05
0.000342383	0.000337158	0.000344933	0.000638472	0.000577743	0.000576033	0.00133977	0.001461	0.00133373	0.000522946	0.000521606	0.000554062	0.000532614	0.000514342	0.000515104	0.00170434	0.00179442	0.00168739	0.000356837	0.000344539	0.000329338	0.000711452	0.000681548	0.000671711	0.00103298	0.000994434	0.00104993		CLPC1			60	60	30	58.7	58.7	31.5	103.45	0	323.31	18629000000	44	3236	Q9FI56	Q9FI56	Chaperone protein ClpC1, chloroplastic	CLPC1		0.000597416
1.56322e-06	1.99503e-06	1.55326e-06	3.93486e-07	9.45239e-07	2.31429e-06	6.80118e-06	4.19908e-06	4.46448e-06	3.4395e-06	3.7524e-06	3.25351e-06	5.45296e-06	4.00807e-06	5.06813e-06	7.96474e-06	7.76741e-06	6.6716e-06	2.87606e-06	3.18242e-06	2.03925e-06	2.36915e-06	6.93026e-06	6.20832e-06	4.10033e-06	5.44027e-06	6.88782e-06					33	3	3	37.4	5.4	5.4	105.74	0	6.8082	96835000	47	36	Q9SXJ7;F4JF64;Q9M1G2	Q9SXJ7;F4JF64	Chaperone protein ClpC2, chloroplastic	CLPC2;HSP93-III		1.21767e-06
4.5856e-05	4.91075e-05	5.14183e-05	5.59076e-05	5.65842e-05	4.68579e-05	0.000185773	0.000216553	0.000194339	5.84777e-05	5.36746e-05	5.44278e-05	8.09392e-05	8.67327e-05	9.16931e-05	0.000266716	0.000244042	0.000248811	3.67575e-05	3.25039e-05	4.20366e-05	8.77223e-05	9.20443e-05	9.48991e-05	0.000158886	0.000149909	0.000151313		CLPP4			8	8	8	33.6	33.6	33.6	31.498	0	83.759	1002400000	17	452	Q94B60	Q94B60	ATP-dependent Clp protease proteolytic subunit 4, chloroplastic	CLPP4		5.31166e-05
5.51085e-05	4.88738e-05	5.73821e-05	4.81593e-05	7.52016e-05	5.97243e-05	0.000126943	0.000132256	0.000131046	6.4078e-05	6.06489e-05	7.54894e-05	0.000111978	9.18638e-05	8.32943e-05	0.000166735	0.000167476	0.000168182	3.40562e-05	2.90375e-05	2.90381e-05	0.000108485	0.000141359	9.10421e-05	9.82677e-05	0.000112457	9.02197e-05		CLPP5			7	7	7	25.5	25.5	25.5	32.356	0	39.669	774500000	16	161	Q9S834	Q9S834	ATP-dependent Clp protease proteolytic subunit 5, chloroplastic	CLPP5		6.10284e-05
1.06605e-05	1.88901e-05	1.11447e-05	3.74678e-06	4.39729e-06	4.2e-06	4.5015e-05	6.24129e-05	4.17333e-05	2.57064e-05	1.4819e-05	3.67571e-05	7.13789e-05	6.15937e-05	6.32021e-05	5.87065e-05	5.95582e-05	6.29608e-05	1.29192e-05	1.43919e-05	2.34741e-05	3.47784e-05	5.18301e-05	5.00585e-05	3.82385e-05	4.09659e-05	4.51682e-05		CP29A	29 kDa ribonucleoprotein, chloroplastic	DNA/RNA	6	5	5	29.5	26.6	26.6	36.007	0	78.488	383450000	20	97	Q43349;F4JAF3	Q43349;F4JAF3	29 kDa ribonucleoprotein, chloroplastic	CP29A;CP29		4.11469e-06
0.000126075	0.000129452	0.000156293	0.000233515	0.000209977	0.000206223	0.000230064	0.000287562	0.000240328	0.000312956	0.000282504	0.000288578	0.000584885	0.000540843	0.000485626	0.000362014	0.000315461	0.000362984	0.000198234	0.000178183	0.000187915	0.000328513	0.00035555	0.000337809	0.000184914	0.000205274	0.000189133		CP29B	RNA-binding protein CP29B, chloroplastic	DNA/RNA	6	6	5	40.1	40.1	36.7	30.718	0	323.31	2100200000	14	415	Q9ZUU4	Q9ZUU4	RNA-binding protein CP29B, chloroplastic	CP29B		0.000216572
0.000750744	0.000791922	0.000871359	0.00394494	0.00395219	0.00375304	0.00422891	0.00423052	0.0047344	0.00098121	0.000879528	0.000930696	0.00507338	0.00472838	0.0049408	0.00787587	0.00681005	0.0069019	0.000877643	0.000813098	0.000821383	0.00957622	0.0106389	0.0097302	0.00544472	0.00494632	0.00566522		CP31A	31 kDa ribonucleoprotein, chloroplastic	DNA/RNA	13	13	13	34.7	34.7	34.7	35.787	0	323.31	24774000000	11	1765	Q04836	Q04836	31 kDa ribonucleoprotein, chloroplastic	CP31A		0.00388339
1.44785e-05	1.34219e-05	1.21627e-05	2.09116e-05	2.38579e-05	2.73439e-05	5.89452e-05	8.35258e-05	7.03402e-05	3.05478e-05	2.52807e-05	3.28496e-05	8.9844e-06	1.11661e-05	1.13582e-05	8.99383e-05	6.93518e-05	6.1287e-05	1.96627e-05	1.51888e-05	1.32209e-05	2.92582e-05	1.37889e-05	3.19743e-05	5.49022e-05	4.31264e-05	5.77166e-05		FTSY		PSII repair	9	9	9	32.2	32.2	32.2	39.679	0	88.416	383940000	21	163	O80842	O80842	Cell division protein FtsY homolog, chloroplastic	CPFTSY		2.40378e-05
0.000386416	0.000371313	0.000345618	0.000204195	0.000223971	0.000192828	0.000593397	0.000629211	0.000552736	0.000298192	0.000306706	0.000304974	0.000199909	0.000190846	0.000203312	0.000860165	0.000877304	0.00090468	0.00027062	0.00026655	0.000263593	0.000137974	0.000122256	0.000133215	0.000784548	0.000728469	0.000683563		CPN21	20 kDa chaperonin, chloroplastic	Protein folding	10	10	10	56.9	56.9	56.9	26.802	0	266.64	3238300000	15	624	O65282	O65282	20 kDa chaperonin, chloroplastic	CPN21		0.000206998
0.00010177	9.57671e-05	8.89718e-05	0.00014212	0.000159012	0.000140539	0.00044076	0.000496399	0.000565009	0.000109207	0.000108401	0.000104548	0.000416959	0.000482831	0.000501679	0.000729277	0.000940144	0.000727597	8.98988e-05	8.83521e-05	9.61718e-05	0.000305025	0.000270932	0.000294315	0.000489362	0.000664225	0.000502551		CPN60A1	Chaperonin 60 subunit alpha 1, chloroplastic	Protein folding	30	30	30	58.9	58.9	58.9	62.071	0	323.31	5856300000	31	1322	P21238	P21238	Chaperonin 60 subunit alpha 1, chloroplastic	CPN60A1		0.000147224
1.48498e-05	1.09583e-05	1.47424e-05	NaN	1.71894e-05	NaN	5.83948e-05	5.09889e-05	5.07834e-05	1.88503e-05	1.85294e-05	1.82037e-05	2.16775e-05	3.05101e-05	1.86359e-05	5.03707e-05	6.17536e-05	5.68964e-05	1.02804e-05	1.03923e-05	1.34011e-05	3.02852e-05	2.89123e-05	2.17908e-05	3.39254e-05	3.2455e-05	3.5541e-05		CPP1			2	2	2	10.9	10.9	10.9	28.815	0	18.192	114480000	9	67	Q9FN50	Q9FN50	Protein CHAPERONE-LIKE PROTEIN OF POR1, chloroplastic	CPP1		1.71894e-05
0.000411189	0.000395792	0.000370816	0.00059564	0.000595745	0.000607848	0.000867257	0.00107577	0.00092537	0.000497814	0.000469787	0.000486499	0.000928643	0.000905831	0.000866884	0.00108596	0.00110617	0.00107621	0.000423871	0.000426093	0.00048113	0.000911395	0.000847022	0.000911495	0.000794513	0.000720056	0.000755089		CRD1	Magnesium-protoporphyrin IX monomethyl ester [oxidative] cyclase, chloroplastic	Pigment synthesis	19	19	19	41.6	41.6	41.6	47.63	0	323.31	8434100000	22	1683	Q9M591;F4J0U9	Q9M591;F4J0U9	Magnesium-protoporphyrin IX monomethyl ester [oxidative] cyclase, chloroplastic	CRD1		0.000599744
0.000313241	0.000295077	0.000316703	0.000483548	0.000481886	0.000516443	0.00087572	0.00103869	0.000876734	0.000476677	0.000446428	0.000481961	0.00108758	0.00105784	0.00109351	0.00114727	0.00095395	0.00115748	0.000218749	0.00021291	0.00020651	0.000626082	0.000607361	0.000566998	0.00089625	0.00066961	0.000878119		CSP41B	Chloroplast stem-loop binding protein of 41 kDa b, chloroplastic	Plastoglobule	18	18	18	68.3	68.3	68.3	43.266	0	323.31	8069100000	22	1519	A0A1P8ATL2;Q9SA52	A0A1P8ATL2;Q9SA52	Chloroplast stem-loop binding protein of 41 kDa b, chloroplastic	CSP41B		0.000493959
5.92293e-06	5.99752e-06	3.25949e-06	6.06014e-06	8.90111e-06	3.89263e-06	1.21304e-05	1.35642e-05	1.2375e-05	7.09991e-06	6.76479e-06	6.38546e-06	1.60369e-05	8.87169e-06	1.26062e-05	1.54684e-05	1.93428e-05	1.76337e-05	6.99013e-06	7.35113e-06	5.87688e-06	8.69482e-06	9.98453e-06	9.94159e-06	1.57468e-05	1.17705e-05	1.19466e-05		CTPA1		PSII repair	7	7	7	18	18	18	53.033	0	27.058	127830000	24	52	F4KHG6	F4KHG6	Carboxyl-terminal-processing peptidase 1, chloroplastic	CTPA1		6.28463e-06
0.00235349	0.00330331	0.0027835	0.00279726	0.00403609	0.00378605	0.00378294	0.00331684	0.00369388	0.00419391	0.00346434	0.00373022	0.00390119	0.00360554	0.00279265	0.00366261	0.00385878	0.0030335	0.00278469	0.00328114	0.00376287	0.00363416	0.0034693	0.00382234	0.00251722	0.00278532	0.00287045		CURT1A	Protein CURVATURE THYLAKOID 1A, chloroplastic	Thylakoid architecture	10	10	10	26.8	26.8	26.8	17.697	0	323.31	15395000000	9	1301	O04616;B3H429	O04616	Protein CURVATURE THYLAKOID 1A, chloroplastic	CURT1A		0.0035398
0.00723054	0.0068007	0.00638931	0.00730067	0.00793264	0.00730474	0.00710369	0.00757098	0.00624733	0.00639525	0.006581	0.00607719	0.00692366	0.00693803	0.00697295	0.00761981	0.00764181	0.00816109	0.00664499	0.00672186	0.00695914	0.00699816	0.00770547	0.00731029	0.00651395	0.00543168	0.00525659		CURT1B	Protein CURVATURE THYLAKOID 1B, chloroplastic	Thylakoid architecture	3	3	3	28.2	28.2	28.2	18.482	0	323.31	21180000000	6	733	Q8LCA1	Q8LCA1	Protein CURVATURE THYLAKOID 1B, chloroplastic	CURT1B		0.00751268
0.000841024	0.000853445	0.000840036	0.000772408	0.000823596	0.000766606	0.00101632	0.000960894	0.00103062	0.000919992	0.000882718	0.00085613	0.000803585	0.000739189	0.000811869	0.0010693	0.00108765	0.000970827	0.000769919	0.000781353	0.000845189	0.000586296	0.0006816	0.000736558	0.000948025	0.000927239	0.00100668		CURT1C	Protein CURVATURE THYLAKOID 1C, chloroplastic	Thylakoid architecture	3	3	3	14.1	14.1	14.1	16.945	0	19.39	3982400000	9	468	Q9M812	Q9M812	Protein CURVATURE THYLAKOID 1C, chloroplastic	CURT1C		0.000787537
0.000187917	0.000239461	0.000169028	7.67509e-05	8.14205e-05	9.64957e-05	0.000466923	0.000447754	0.000387652	0.000166877	0.000147322	0.000171651	0.000157711	9.77869e-05	5.69636e-05	0.000375979	0.000268198	0.000338145	0.000173126	0.000200501	0.000179788	0.000142965	0.000134329	0.000117417	0.000286658	0.000270415	0.000386681		CURT1D	Protein CURVATURE THYLAKOID 1D, chloroplastic	Thylakoid architecture	2	2	2	37.3	37.3	37.3	17.098	0	112.72	645000000	6	84	A0A1P8B4V5;Q8LDD3	A0A1P8B4V5;Q8LDD3	Protein CURVATURE THYLAKOID 1D, chloroplastic	CURT1D		8.4889e-05
9.71925e-05	8.89042e-05	9.10155e-05	0.000170132	0.000166866	0.000159703	0.000215325	0.000317868	0.00022797	0.000105411	0.000112277	0.000115842	0.000190631	0.000221405	0.000203013	0.000333392	0.000286208	0.000319037	0.000111392	0.000113699	9.68603e-05	0.000162279	0.000199721	0.00016345	0.000252321	0.000263878	0.000272636		CYP26-2	Peptidyl-prolyl cis-trans isomerase CYP26-2, chloroplastic	Protein folding	12	12	12	37.5	37.5	37.5	34.374	0	182.61	1707600000	17	479	F4HTT6;A0A1P8APN5	F4HTT6;A0A1P8APN5	Peptidyl-prolyl cis-trans isomerase CYP26-2, chloroplastic	CYP26-2		0.000165567
1.83392e-05	2.14408e-05	1.83181e-05	1.79233e-05	2.5914e-05	1.8287e-05	0.000109408	0.000102678	0.000119485	3.98269e-05	3.99549e-05	4.35151e-05	0.000107237	0.00011755	0.000129042	0.000124404	0.000133469	0.000129691	2.54626e-05	2.48666e-05	2.78907e-05	6.60518e-05	5.66099e-05	5.37179e-05	9.07304e-05	8.23212e-05	0.000107227		CYP28	Peptidyl-prolyl cis-trans isomerase CYP28, chloroplastic	Protein folding	8	8	8	38.3	38.3	38.3	31.385	0	58.725	604270000	16	290	A0A1P8B9P2;O65220	A0A1P8B9P2;O65220	Peptidyl-prolyl cis-trans isomerase CYP28, chloroplastic	CYP28		2.07081e-05
0.000121722	0.000113915	0.000115254	0.00011968	0.000127275	0.000121826	0.000127842	0.000137697	0.000125802	0.000135493	0.000128812	0.000139529	0.000180428	0.000198156	0.000201299	0.00022273	0.000213389	0.000214051	0.000147619	0.000141397	0.000138476	0.000166089	0.000161153	0.000123736	0.000233324	0.000213423	0.000226634		CYP37	Peptidyl-prolyl cis-trans isomerase CYP37, chloroplastic	Protein folding	15	15	15	37.6	37.6	37.6	50.482	0	171.16	1908500000	23	669	P82869;A0A1I9LQ22;A0A1I9LQ23	P82869;A0A1I9LQ22;A0A1I9LQ23	Peptidyl-prolyl cis-trans isomerase CYP37, chloroplastic	CYP37		0.000122927
0.000458102	0.000475166	0.000404564	0.000344365	0.000357083	0.00033991	0.00032577	0.000383349	0.000386176	0.000449191	0.000469174	0.000448765	0.000615234	0.000643847	0.000640932	0.000536323	0.000533973	0.000524558	0.000398241	0.000377818	0.000404653	0.000432754	0.00036415	0.00038927	0.000419647	0.000445234	0.000405922		CYP38	Peptidyl-prolyl cis-trans isomerase CYP38, chloroplastic	PSII repair	17	17	17	55.6	55.6	55.6	47.981	0	315.54	5332300000	23	1238	Q9SSA5	Q9SSA5	Peptidyl-prolyl cis-trans isomerase CYP38, chloroplastic	CYP38		0.000347119
0.00213731	0.00199153	0.00201345	0.00206714	0.00204887	0.00200899	0.00278118	0.00295567	0.00278266	0.00188017	0.00183953	0.00191848	0.00199221	0.00182544	0.00190134	0.00249263	0.0025551	0.00243273	0.00182486	0.00160164	0.00166834	0.00141527	0.00137986	0.00145886	0.00251179	0.00218325	0.00258252		CYP74A	Allene oxide synthase, chloroplastic	Plastoglobule	34	34	34	61.6	61.6	61.6	58.196	0	323.31	33363000000	31	4420	Q96242	Q96242	Allene oxide synthase, chloroplastic	CYP74A		0.00204167
6.30254e-06	4.62306e-06	3.89273e-06	8.70938e-06	6.7553e-06	4.11947e-06	1.39309e-05	2.18473e-05	1.72411e-05	5.91002e-06	6.38763e-06	5.89701e-06	1.69056e-05	2.71231e-05	2.12007e-05	2.69168e-05	2.98081e-05	3.20447e-05	4.90012e-06	5.88725e-06	5.39559e-06	1.21054e-05	1.57853e-05	1.55407e-05	1.21845e-05	2.50762e-05	1.77989e-05		LUT5	Protein LUTEIN DEFICIENT 5, chloroplastic	Pigment synthesis	8	8	8	15.1	15.1	15.1	66.845	0	30.95	262650000	34	141	Q93VK5	Q93VK5	Protein LUTEIN DEFICIENT 5, chloroplastic	CYP97A3		6.52805e-06
2.79272e-05	2.89415e-05	1.97521e-05	1.82836e-05	2.66587e-05	1.74808e-05	4.642e-05	4.84153e-05	5.22922e-05	3.94434e-05	3.25365e-05	3.76493e-05	4.91114e-05	4.6439e-05	5.64472e-05	5.47563e-05	5.82491e-05	4.63674e-05	2.39469e-05	2.16272e-05	2.44102e-05	5.06631e-05	3.39762e-05	4.33371e-05	4.83434e-05	3.27099e-05	5.10233e-05		CYP97B3	Cytochrome P450 97B3, chloroplastic	Pigment synthesis	10	10	10	22.9	22.9	22.9	65.174	0	36.653	527950000	26	148	O23365	O23365	Cytochrome P450 97B3, chloroplastic	CYP97B3		2.08077e-05
1.50208e-05	1.4419e-05	1.2141e-05	1.27558e-05	1.53508e-05	1.0884e-05	2.4886e-05	2.63517e-05	2.75652e-05	1.52696e-05	1.27556e-05	1.45279e-05	2.38812e-05	2.48938e-05	2.68775e-05	3.63895e-05	4.2866e-05	3.54521e-05	9.49432e-06	1.21354e-05	1.28396e-05	1.71323e-05	2.77331e-05	2.26462e-05	2.42267e-05	2.91947e-05	3.24245e-05		CYP97C1	Carotene epsilon-monooxygenase, chloroplastic	Pigment synthesis	8	8	8	17.8	17.8	17.8	60.555	0	39.585	321790000	28	174	Q6TBX7	Q6TBX7	Carotene epsilon-monooxygenase, chloroplastic	CYP97C1		1.29969e-05
3.57912e-05	2.38735e-05	2.90851e-05	2.62765e-05	3.5204e-05	3.86632e-05	6.19504e-05	7.6488e-05	7.31065e-05	4.09572e-05	3.99693e-05	3.54245e-05	8.65425e-05	8.95144e-05	0.000106461	8.05816e-05	8.75878e-05	7.20117e-05	2.68597e-05	2.94717e-05	3.04768e-05	5.74954e-05	4.74923e-05	5.16611e-05	6.32726e-05	5.34392e-05	5.92379e-05		DEG8		PSII repair	11	11	11	30.4	30.4	30.4	46.259	0	75.095	646810000	22	185	F4KFV6;Q9LU10	F4KFV6;Q9LU10	Protease Do-like 8, chloroplastic	DEG8;DEGP8		3.33812e-05
0.000460634	0.000437788	0.000403549	0.000280358	0.000301407	0.000294069	0.000472611	0.000630243	0.000562725	0.000349104	0.000396157	0.000399984	0.000593215	0.00058276	0.000620303	0.000709714	0.00072248	0.000726529	0.000375514	0.000348538	0.000347022	0.00053564	0.000449851	0.0005021	0.000596858	0.000566379	0.000598243		DEGP1	Protease Do-like 1, chloroplastic	PSII repair	18	18	18	49.4	49.4	49.4	46.673	0	323.31	4664900000	18	1038	O22609	O22609	Protease Do-like 1, chloroplastic	DEGP1		0.000291945
1.80807e-05	1.69145e-05	1.4439e-05	1.07334e-05	5.38127e-06	5.9495e-06	5.10235e-05	2.13133e-05	5.10153e-05	1.30984e-05	1.7421e-05	1.71824e-05	5.97186e-05	4.18566e-05	5.96834e-05	3.72973e-05	2.64136e-05	3.31189e-05	1.10579e-05	1.37483e-05	1.11316e-05	3.97252e-05	5.06323e-05	4.29098e-05	2.08019e-05	4.462e-05	3.40804e-05		DEG5		PSII repair	5	5	5	28.2	28.2	28.2	34.923	0	27.053	287320000	19	108	Q9SEL7;A0A1P8B643;A0A1P8B644	Q9SEL7;A0A1P8B643;A0A1P8B644	Protease Do-like 5, chloroplastic	DEGP5		7.35472e-06
7.46058e-05	4.82444e-05	5.5901e-05	8.29025e-05	7.06672e-05	6.58391e-05	0.000131928	6.86915e-05	0.000171983	0.000101708	9.61089e-05	6.82354e-05	2.91981e-05	5.43139e-05	5.09086e-05	0.000128892	0.000209715	0.000108676	5.85553e-05	5.97072e-05	3.80003e-05	4.23434e-05	5.08432e-05	4.22038e-05	2.66872e-05	0.000220688	0.000136268					3	3	3	6.1	6.1	6.1	59.026	0	10.569	779000000	18	106	B3H4S6;Q9LXV3	B3H4S6;Q9LXV3	Dicarboxylate transporter 1, chloroplastic	DiT1;DIT1		7.31363e-05
9.02387e-05	8.35038e-05	8.7564e-05	0.000157537	0.000173414	0.000152213	0.000174891	0.000308281	0.000182025	0.000109064	9.92809e-05	9.75386e-05	0.000192598	0.000168981	0.000173952	0.000314321	0.000279904	0.000444721	6.5482e-05	7.36464e-05	6.69278e-05	0.000196075	0.00013882	0.000168487	0.000275831	0.000126739	0.00011234		DIT2-1	Dicarboxylate transporter 2.1, chloroplastic	Ion channel	7	7	6	14.6	14.6	11.5	59.991	0	68.661	1551800000	17	247	Q9FMF7	Q9FMF7	Dicarboxylate transporter 2.1, chloroplastic	DIT2-1		0.000161055
8.37273e-05	9.04721e-05	7.88725e-05	8.41055e-05	9.59147e-05	9.55657e-05	0.00010652	0.00011933	9.2564e-05	0.000126834	0.000115002	0.000101269	0.000110695	0.000117205	9.01754e-05	0.000134177	0.000126483	0.00012337	0.000112714	0.00010692	0.000104354	0.000117788	9.57957e-05	0.00010568	0.000125326	9.09486e-05	0.000130041		DVR	Divinyl chlorophyllide a 8-vinyl-reductase, chloroplastic	Pigment synthesis	15	15	15	51.1	51.1	51.1	45.892	0	114.81	1259300000	23	295	Q1H537	Q1H537	Divinyl chlorophyllide a 8-vinyl-reductase, chloroplastic	DVR		9.1862e-05
0.00016677	0.000173841	0.000144647	0.00020594	0.000232203	0.000176803	0.000253465	0.000260379	0.000261446	0.00015196	0.000162367	0.000161917	0.000246763	0.000238599	0.000237204	0.000238426	0.000287115	0.000250849	0.000153737	0.00015561	0.000187051	0.000259744	0.000236223	0.000277304	0.000206753	0.000256444	0.000196208		EGY2			8	8	8	26.3	26.3	26.3	56.399	0	100.75	2104800000	19	235	F4K0T6;F4K0T7;Q9FFK3	F4K0T6;F4K0T7;Q9FFK3	Probable zinc metalloprotease EGY2, chloroplastic	EGY2		0.000204982
2.26698e-05	2.34035e-05	3.08416e-05	2.95931e-05	2.73263e-05	2.78904e-05	3.64574e-05	3.57096e-05	2.51686e-05	4.16927e-05	3.35563e-05	4.72242e-05	4.79835e-05	3.70129e-05	4.16163e-05	6.56336e-05	5.82957e-05	5.91361e-05	3.63262e-05	3.07621e-05	2.73947e-05	3.56231e-05	3.82746e-05	3.51566e-05	4.51442e-05	3.93595e-05	3.79146e-05					9	8	8	26.5	24.3	24.3	48.306	0	68.396	453880000	23	221	Q9C8P0	Q9C8P0	Dihydrolipoyllysine-residue acetyltransferase component 5 of pyruvate dehydrogenase complex, chloroplastic	EMB3003		2.82699e-05
0.00193221	0.00193787	0.00169217	0.00161019	0.00181126	0.00159415	0.00243808	0.0025383	0.00232258	0.00205629	0.00210613	0.00200571	0.00203307	0.00219732	0.00230289	0.00261987	0.00258945	0.0026408	0.00179823	0.00179077	0.00170885	0.00178386	0.00205926	0.00178902	0.00246521	0.00244331	0.00258003		ENH1	Rubredoxin family protein	Redox regulation	9	9	9	41.3	41.3	41.3	28.458	0	323.31	16356000000	15	1634	Q9FFJ2;A8MSF2	Q9FFJ2;A8MSF2		ENH1		0.00167187
0.00973612	0.0090362	0.0086641	0.0157641	0.0209577	0.0163632	0.0180073	0.0186988	0.0193214	0.00919042	0.00804639	0.00952854	0.00766903	0.00929449	0.0101332	0.0202589	0.0194614	0.0215653	0.0092213	0.00958613	0.00909451	0.00967644	0.00908147	0.0111244	0.0167554	0.0238711	0.0151326		PDE334		ATP synthase	17	17	17	44.7	44.7	44.7	23.917	0	323.31	91027000000	13	3578	Q42139	Q42139		F10M6.100		0.017695
0.00298701	0.00311728	0.00342483	0.00289983	0.00273059	0.00227631	0.00183534	0.001555	0.00174221	0.00294389	0.00237565	0.00245284	0.00241647	0.00202772	0.00217202	0.00187165	0.0021399	0.00177001	0.00254203	0.00259193	0.0018699	0.00211979	0.00202791	0.00175147	0.00191292	0.00214712	0.00202873		F11M15.26			2	2	2	12.3	12.3	12.3	11.361	0	15.846	5747300000	5	685	Q9SYE2	Q9SYE2		F11M15.26		0.00263558
5.9709e-05	4.79758e-05	4.28499e-05	7.20355e-05	7.81121e-05	7.73709e-05	0.000212806	0.000230777	0.000249859	8.90409e-05	5.84317e-05	5.94984e-05	0.000101631	9.64513e-05	7.89423e-05	0.000274201	0.000272987	0.000205578	3.83396e-05	4.56353e-05	4.75385e-05	0.000156745	0.000116615	0.000140007	0.000141913	0.000163868	0.000183658		F13A11.2			4	4	4	27.4	27.4	27.4	17.829	0	40.22	590370000	9	159	Q9C7S3	Q9C7S3		F13A11.2		7.58395e-05
0.000412711	0.000357229	0.000368081	0.000470449	0.000582041	0.000481674	0.000438573	0.000559034	0.000469891	0.000583752	0.000455877	0.000466831	0.000377354	0.000734148	0.00036043	0.000704637	0.00084711	0.000688088	0.000320174	0.000375508	0.000462782	0.00048626	0.000330064	0.000595537	0.000552702	0.000537654	0.000484887		RIQ1	Reduced induction of non-photochemical quenching1	Thylakoid architecture	5	5	5	21.5	21.5	21.5	16.58	0	38.301	1315300000	5	213	Q9SD79	Q9SD79		F13G24.250		0.000511388
0.00391811	0.00380459	0.00360355	0.0039138	0.0050219	0.00385174	0.00303137	0.00312467	0.00318906	0.00512718	0.00556047	0.00528375	0.00215512	0.00245718	0.00256364	0.0073053	0.00742245	0.00812274	0.00506826	0.00501262	0.00512998	0.00102037	0.00102085	0.0012664	0.00700836	0.00773	0.00679114		TSP9	Thylakoid soluble phosphoprotein	Light harvesting regulation	9	9	9	50	50	50	10.53	0	323.31	18132000000	8	1817	Q9SD66	Q9SD66		F13I12.120		0.00426248
0.000747311	0.000796768	0.00111719	0.00236299	0.00227364	0.00262244	0.0019589	0.00228876	0.00189367	0.00136617	0.000931445	0.00110106	0.00176802	0.0015537	0.00117073	0.00213052	0.00224292	0.00210263	0.000849371	0.000891509	0.00087796	0.00175669	0.00153097	0.001797	0.00144684	0.00122833	0.0012268		OEP6			2	2	2	33.3	33.3	33.3	7.2563	0	65.146	2420400000	3	456	Q9M1X3	Q9M1X3		F16M2_10		0.00241969
4.62131e-05	3.77886e-05	3.96783e-05	4.2323e-05	4.64143e-05	4.24078e-05	6.19268e-05	5.32982e-05	6.09964e-05	4.99103e-05	4.79826e-05	4.93726e-05	7.63323e-05	7.89053e-05	8.9698e-05	8.23128e-05	8.71259e-05	7.90315e-05	3.82578e-05	4.19354e-05	4.08923e-05	6.97034e-05	8.21873e-05	7.41207e-05	6.53004e-05	6.8279e-05	8.31614e-05		F17F16.7			16	16	16	39.9	39.9	39.9	61.83	0	105.15	1278900000	40	483	A0A1P8AWY1;Q8W4D6;A0A1P8AWU9	A0A1P8AWY1;Q8W4D6;A0A1P8AWU9		F17F16.7		4.3715e-05
0.000732637	0.000689991	0.000597756	0.000637344	0.00056991	0.000520793	0.000813054	0.000710815	0.000769458	0.000693539	0.000726593	0.000698193	0.000899995	0.000714754	0.000903117	0.000825743	0.000783778	0.000806522	0.000643597	0.000662864	0.000650285	0.000833415	0.000938927	0.000695635	0.000671551	0.000727345	0.000776911		F20D21.31	Rubredoxin-like superfamily protein	Redox regulation	7	7	7	43.6	43.6	43.6	21.874	0	323.31	3350500000	9	511	Q9SLI4	Q9SLI4		F20D21.31		0.000576016
0.00251207	0.00251658	0.00236625	0.00165225	0.00153685	0.0013301	0.00335296	0.00273827	0.00316348	0.00244854	0.00260226	0.00242751	0.00220946	0.00186676	0.00213172	0.00314433	0.00324135	0.00330515	0.00221527	0.002252	0.00225856	0.00187252	0.00203011	0.00176671	0.00262019	0.00281682	0.00283545		At3g61870;F21F14.40	Plant/protein	Other/unknown	6	6	6	29.4	29.4	29.4	29.585	0	323.31	9849800000	8	748	Q9M277;F4IX01	Q9M277;F4IX01		F21F14.40;At3g61870		0.0015064
0.000420993	0.0003692	0.000372068	0.000424262	0.00042942	0.000426024	0.000403226	0.000416982	0.000415203	0.000464415	0.00044735	0.000432909	0.000460363	0.000538474	0.000482313	0.000528739	0.000620107	0.000504226	0.000384642	0.000386974	0.000419397	0.000429357	0.00038577	0.000420633	0.0003728	0.000405067	0.000390834		HCF244	NAD(P)-binding Rossmann-fold superfamily protein	Assembly	12	12	12	25.8	25.8	25.8	43.723	0	323.31	5620500000	25	1111	O65502	O65502		F23E12.190		0.000426569
1.95701e-06	6.6389e-06	0.000210826	0.000897898	0.000880086	0.000617833	9.79789e-05	0.000167447	5.77805e-05	8.47305e-05	5.51907e-06	2.39165e-06	0.000838504	0.00064347	0.000590241	0.000222392	0.000202736	0.000302705	1.85026e-05	6.06794e-06	0.000239424	0.000807815	0.000639442	0.000532219	0.000374907	0.000140829	8.37442e-05		F24J8.11		Other/unknown	2	2	2	20.6	20.6	20.6	13.258	0	102.89	1362100000	8	108	Q9LPK9	Q9LPK9		F24J8.11		0.000798606
0.00158299	0.0015532	0.00146175	0.00176536	0.00157835	0.00159516	0.00199724	0.00178549	0.00190737	0.00171751	0.00177311	0.00171975	0.00208198	0.00178372	0.00186122	0.00218848	0.0020959	0.00210624	0.00172841	0.00162863	0.0015744	0.00173352	0.00189769	0.00175643	0.00176551	0.00176268	0.00187134		PSB33	Rieske (2Fe-2S) domain-containing protein	PSII	21	21	21	61	61	61	31.727	0	323.31	16480000000	18	2242	Q9C9I7	Q9C9I7		F26A9.12		0.00164629
0.000148795	0.000116453	0.000144676	0.00021425	0.000238558	0.000166125	0.000162863	0.000218692	0.000130979	0.000120334	0.000130364	0.000121823	0.000251173	0.000190035	0.000211701	0.000105753	0.000153019	0.000161669	0.000110503	0.000116674	7.77304e-05	0.000123822	0.000210025	0.000133224	8.77335e-05	9.61424e-05	8.74937e-05					3	3	3	19.9	19.9	19.9	19.846	0	59.222	549640000	7	346	Q9SCZ8	Q9SCZ8		F26O13.150		0.000206311
8.63739e-05	7.99393e-05	0.000357784	0.000209957	0.000219512	0.000203338	0.000183117	0.00016398	0.000163541	0.000950562	0.000127604	0.000490186	0.000321815	0.000283528	0.000281096	0.000225925	0.000234494	0.000235999	0.000503532	0.000459486	0.000823193	0.000246121	0.000240403	0.000244988	0.000172871	0.000168969	0.000178226					8	8	8	41.4	41.4	41.4	27.802	0	73.841	1545200000	11	251	Q9C639	Q9C639		F2G19.4		0.000210936
1.47245e-05	1.58833e-05	1.42288e-05	1.27964e-05	1.73394e-05	2.50381e-05	1.74433e-05	2.07435e-05	1.9669e-05	1.91602e-05	1.80323e-05	1.6715e-05	1.3049e-05	1.93717e-05	1.21795e-05	2.19874e-05	2.3608e-05	1.83907e-05	1.57858e-05	1.44689e-05	1.5373e-05	1.91991e-05	1.78989e-05	1.51554e-05	1.53214e-05	1.83515e-05	1.78057e-05					1	1	1	9.6	9.6	9.6	15.375	0.00075415	4.9139	66235000	8	49	Q9LFH1;F4JAF4	Q9LFH1;F4JAF4		F4P12_170;At3g53470		1.83913e-05
0.0527808	0.0477512	0.0483003	0.0488041	0.0418185	0.0408875	0.0413112	0.0446545	0.0419943	0.0546182	0.0537333	0.0534109	0.0447844	0.0454584	0.0406495	0.044109	0.0453058	0.0429642	0.0433006	0.0438061	0.046217	0.0419308	0.0429814	0.0412114	0.0342165	0.0353905	0.0368412		LHCB6 (CP24)	Chlorophyll a-b binding protein, chloroplastic	LHCII	22	22	22	62.4	62.4	62.4	27.522	0	323.31	269810000000	12	5829	Q9LMQ2	Q9LMQ2		F7H2.16		0.0438367
0.000534447	0.000512566	0.000542288	0.00141924	0.00152775	0.00147221	0.0040363	0.00375113	0.00391768	0.000905379	0.000968817	0.000913963	0.00361431	0.00353492	0.00353756	0.00397892	0.00422889	0.0040065	0.000566571	0.000569817	0.000531937	0.00256028	0.00277577	0.00259189	0.00334383	0.00332709	0.00364523		FBA1	Fructose-bisphosphate aldolase;Probable fructose-bisphosphate aldolase 1, chloroplastic	Other/unknown	25	25	13	59.1	59.1	41.9	42.93	0	323.31	26967000000	21	2552	Q9SJU4;F4IGL5;F4IGL7	Q9SJU4;F4IGL5;F4IGL7	Probable fructose-bisphosphate aldolase 1, chloroplastic;Fructose-bisphosphate aldolase	FBA1		0.00147307
0.000312466	0.000310573	0.000268932	0.000807099	0.000764009	0.000661819	0.0014202	0.00131833	0.00141597	0.000705219	0.000680952	0.000677922	0.00110644	0.00107817	0.00118281	0.00144066	0.00154221	0.00143742	0.00035853	0.000355573	0.000333039	0.000836179	0.000900321	0.000857826	0.00112401	0.00123841	0.00121364		FBA2	Probable fructose-bisphosphate aldolase 2, chloroplastic;Fructose-bisphosphate aldolase	Other/unknown	23	12	12	55.5	40.2	40.2	42.987	0	323.31	11100000000	23	1477	Q944G9;F4JUJ5	Q944G9;F4JUJ5	Probable fructose-bisphosphate aldolase 2, chloroplastic;Fructose-bisphosphate aldolase	FBA2		0.000744309
1.94463e-05	1.8845e-05	1.69212e-05	5.11984e-06	1.14174e-05	9.79419e-06	0.000111387	0.000164603	0.000159486	8.4043e-06	1.41597e-05	1.14813e-05	3.57385e-05	3.30901e-05	4.41738e-05	0.000113079	0.000124074	0.000107099	1.00292e-05	1.17202e-05	1.01483e-05	5.77357e-05	5.03899e-05	3.50505e-05	0.000123054	0.000110276	0.000136202		FBA1	Fructose-bisphosphate aldolase;Probable fructose-bisphosphate aldolase 1, chloroplastic	Other/unknown	13	10	10	37.3	32.5	32.5	42.327	0	103.85	651260000	21	227	Q9ZU52	Q9ZU52	Probable fructose-bisphosphate aldolase 3, chloroplastic	FBA3		8.77714e-06
4.70266e-05	5.10779e-05	4.52688e-05	6.48222e-05	7.56134e-05	6.30712e-05	0.000123106	0.000149031	0.000166435	6.18471e-05	5.65255e-05	6.3118e-05	0.000109637	0.000119147	0.000131887	0.000160484	0.000182951	0.00016978	5.0852e-05	5.3493e-05	5.83451e-05	0.000153622	0.000103376	0.00011676	9.42916e-05	0.000148795	0.000115937		FC2			12	12	12	28.5	28.5	28.5	57.859	0	169.38	1284800000	24	596	F4IMT3;O04921	F4IMT3;O04921	Ferrochelatase;Ferrochelatase-2, chloroplastic	FC2		6.78356e-05
NaN	NaN	NaN	0.000103369	8.97927e-05	6.64545e-05	5.99388e-05	0.000112032	0.000118274	NaN	NaN	NaN	0.000516879	0.000469709	0.000503001	8.05011e-05	0.000179229	0.000141212	NaN	NaN	NaN	0.000318914	0.00031633	0.000358176	0.000185851	4.56316e-05	0.000134163		FD1	Ferredoxin-1	Electron transfer	2	2	2	24.3	24.3	24.3	15.897	0	116.64	356930000	5	39	O04090	O04090	Ferredoxin-1, chloroplastic	FD1		8.65387e-05
4.42894e-05	6.00945e-05	0.000321382	0.000172709	0.000167704	0.00024992	9.27789e-05	0.000184499	9.80405e-05	0.000114861	0.00011568	0.000159589	0.0011412	0.00102641	0.000718017	0.000162768	8.54852e-05	7.77022e-05	0.000220432	8.11594e-05	0.000116172	0.000474614	0.000455497	0.000391866	0.000664688	1.93598e-05	0.000468275		FD2	Ferredoxin-2	Electron transfer	1	1	1	23	23	23	15.539	0	216.14	830020000	5	133	P16972	P16972	Ferredoxin-2, chloroplastic	FD2		0.000196778
5.20074e-05	4.77935e-05	5.14327e-05	6.3353e-05	6.94621e-05	5.94835e-05	8.57667e-05	9.46755e-05	7.92287e-05	6.45824e-05	6.7263e-05	6.7501e-05	6.15654e-05	5.92887e-05	5.83068e-05	0.000147841	0.000159078	0.000162601	4.05296e-05	3.93075e-05	2.98159e-05	7.12681e-05	7.12334e-05	7.17235e-05	8.47166e-05	0.000101528	8.05578e-05		FFC			17	17	17	39.9	39.9	39.9	61.232	0	87.934	1242300000	31	476	P37107	P37107	Signal recognition particle 54 kDa protein, chloroplastic	FFC		6.40995e-05
9.92623e-06	6.63942e-06	2.8441e-06	NaN	2.66459e-06	NaN	7.41934e-06	NaN	1.55667e-05	6.50354e-06	3.85129e-06	3.41098e-06	2.61519e-05	3.33017e-05	5.53255e-05	9.86131e-06	1.58421e-05	NaN	5.82978e-06	5.20791e-06	4.04795e-06	8.96851e-06	NaN	2.39148e-05	NaN	1.59538e-05	5.29894e-06		FKBP13	Peptidyl-prolyl cis-trans isomerase FKBP13, chloroplastic	Protein folding	3	3	3	12.5	12.5	12.5	22.039	0.0014771	4.5974	44218000	10	20	Q9SCY2	Q9SCY2	Peptidyl-prolyl cis-trans isomerase FKBP13, chloroplastic	FKBP13		2.66459e-06
5.40079e-06	NaN	3.61998e-06	NaN	NaN	NaN	NaN	NaN	NaN	3.59341e-06	NaN	NaN	5.43829e-06	1.92725e-05	1.21139e-05	NaN	4.05607e-06	3.83833e-06	NaN	3.05787e-06	NaN	9.89327e-06	6.57919e-06	9.34754e-06	NaN	NaN	NaN					2	2	2	20.5	20.5	20.5	17.858	0.00040535	5.9422	9912200	9	3	A0A1P8B637;Q944B0;A0A1P8B636	A0A1P8B637;Q944B0;A0A1P8B636	Peptidyl-prolyl cis-trans isomerase FKBP16-1, chloroplastic	FKBP16-1		#DIV/0!
0.000446508	0.000406201	0.000398669	0.000700429	0.00064095	0.000665	0.000715656	0.000671518	0.000730819	0.000474256	0.000551154	0.000522069	0.000720601	0.000774207	0.000842677	0.000932444	0.000907027	0.000983291	0.000465562	0.000446196	0.000473875	0.000649847	0.000629591	0.000589945	0.000709251	0.000799437	0.000800453		PNSL4	Peptidyl-prolyl cis-trans isomerase;Photosynthetic NDH subunit of lumenal location 4, chloroplastic	NDH	6	6	6	42.9	42.9	42.9	19.113	0	121.22	3088200000	9	746	F4JW56;Q9SCY3	F4JW56;Q9SCY3	Peptidyl-prolyl cis-trans isomerase;Photosynthetic NDH subunit of lumenal location 4, chloroplastic	FKBP16-2;PNSL4		0.000668793
0.000123461	0.000117281	9.71342e-05	6.20706e-05	6.48242e-05	4.79688e-05	9.59597e-05	0.000142261	0.000149579	9.84232e-05	0.000121252	9.74985e-05	0.000259101	0.000257579	0.000223358	0.000176433	0.000194172	0.000173405	8.44141e-05	0.000100735	6.28782e-05	0.000103292	0.00011146	0.000102042	0.000127174	0.000146489	0.000138997		FKBP16-3	Peptidyl-prolyl cis-trans isomerase FKBP16-3, chloroplastic	Protein folding	7	7	7	43.1	43.1	43.1	17.632	0	50.245	702050000	10	161	A0A1P8B252;O22870	A0A1P8B252;O22870	Peptidyl-prolyl cis-trans isomerase FKBP16-3, chloroplastic	FKBP16-3		5.82879e-05
0.000407375	0.000407451	0.00038789	0.000499578	0.000597636	0.00053122	0.000661131	0.000633685	0.000631866	0.000488712	0.000460043	0.000465286	0.000765342	0.000646717	0.000690243	0.000765231	0.000723667	0.00071563	0.000586051	0.00056422	0.000549858	0.000464465	0.000551667	0.000491413	0.000694662	0.000642843	0.000722555		FKBP16-4	Peptidyl-prolyl cis-trans isomerase FKBP16-4, chloroplastic	Protein folding	10	10	10	43.5	43.5	43.5	24.504	0	196.57	3946100000	13	874	Q9SR70	Q9SR70	Peptidyl-prolyl cis-trans isomerase FKBP16-4, chloroplastic	FKBP16-4		0.000542811
4.21321e-06	2.92893e-06	2.94052e-06	NaN	NaN	NaN	8.20667e-06	5.29955e-06	7.00067e-06	3.29294e-06	3.99717e-06	4.70427e-06	8.73259e-06	5.52587e-06	1.27093e-05	6.37301e-06	8.0421e-06	1.1763e-05	3.9112e-06	4.46493e-06	3.55326e-06	6.54763e-06	NaN	NaN	6.13585e-06	1.01116e-05	1.26006e-05					2	2	2	13.1	13.1	13.1	24.713	0.001119	4.7208	18526000	9	3	O81864	O81864	Peptidyl-prolyl cis-trans isomerase FKBP17-1, chloroplastic	FKBP17-1		#DIV/0!
0.000370237	0.000401516	0.000293732	0.00028641	0.000337377	0.0002459	0.0004229	0.000398112	0.000359052	0.000417788	0.000396022	0.000371257	0.000304996	0.000248998	0.000330645	0.000375486	0.000436957	0.00038096	0.000290334	0.000319299	0.00032185	0.000229666	0.000231112	0.000269017	0.000318443	0.000259319	0.000337164		FKBP17-2	Peptidyl-prolyl cis-trans isomerase FKBP17-2, chloroplastic	Protein folding	9	9	9	32.8	32.8	32.8	26.529	0	79.988	1696300000	10	404	Q9LDY5	Q9LDY5	Peptidyl-prolyl cis-trans isomerase FKBP17-2, chloroplastic	FKBP17-2		0.000289896
5.91267e-05	4.9565e-05	5.27446e-05	2.99387e-05	3.32669e-05	4.07941e-05	5.68796e-05	4.17615e-05	4.83936e-05	5.77272e-05	5.90581e-05	5.67569e-05	5.53557e-05	4.74959e-05	5.45544e-05	5.60254e-05	5.03418e-05	5.93562e-05	7.42984e-05	6.35652e-05	5.78269e-05	3.60043e-05	4.39403e-05	2.92503e-05	4.8215e-05	5.36075e-05	5.31263e-05		FKBP18	Peptidyl-prolyl cis-trans isomerase FKBP18, chloroplastic	Protein folding	5	5	5	27.9	27.9	27.9	25.477	0	36.859	408730000	16	139	A0A1P8APZ5;Q9LM71	A0A1P8APZ5;Q9LM71	Peptidyl-prolyl cis-trans isomerase FKBP18, chloroplastic	FKBP18		3.46666e-05
2.68409e-05	3.18484e-05	2.59686e-05	3.20271e-06	3.65742e-06	4.48746e-06	2.07266e-05	1.34073e-05	3.19974e-05	2.82367e-05	2.42738e-05	2.67809e-05	2.73628e-05	1.46727e-05	1.28925e-05	3.1074e-05	7.68276e-06	2.08888e-05	2.90281e-05	1.645e-05	1.6198e-05	1.09747e-05	2.56241e-05	9.92099e-06	2.86419e-05	2.02278e-05	2.41343e-05		FKBP19	Peptidyl-prolyl cis-trans isomerase FKBP19, chloroplastic	Protein folding	4	4	4	27	27	27	27.778	0	17.711	144710000	15	43	Q9LYR5;A0A1R7T3F4;A0A1R7T3F3	Q9LYR5;A0A1R7T3F4;A0A1R7T3F3	Peptidyl-prolyl cis-trans isomerase FKBP19, chloroplastic	FKBP19		3.78253e-06
6.0996e-05	7.98839e-05	8.09812e-05	2.09373e-05	1.73391e-05	2.10313e-05	4.12884e-05	5.12444e-05	3.86603e-05	9.1749e-05	8.75309e-05	9.87977e-05	4.39507e-05	5.30511e-05	5.18491e-05	6.57787e-05	8.38568e-05	8.51155e-05	7.01423e-05	7.96513e-05	6.9768e-05	8.3161e-06	1.095e-05	1.25235e-05	6.09179e-05	4.86544e-05	4.39291e-05		FKBP20-2	Peptidyl-prolyl cis-trans isomerase FKBP20-2, chloroplastic	PSII repair	8	8	8	37.3	37.3	37.3	30.385	0	28.987	384640000	14	139	A0A1I9LRJ6;Q0WRJ7	A0A1I9LRJ6;Q0WRJ7	Peptidyl-prolyl cis-trans isomerase FKBP20-2, chloroplastic	FKBP20-2		1.97692e-05
0.000545233	0.000568283	0.000523875	0.000409273	0.000416377	0.000347492	0.00069016	0.000601395	0.000666751	0.000553616	0.000570258	0.00049698	0.000518539	0.000403296	0.000459382	0.0006417	0.000678209	0.000596985	0.000604861	0.000604367	0.000603452	0.000480819	0.000469077	0.000454803	0.000547188	0.000562413	0.000617085		FLU	Protein FLUORESCENT IN BLUE LIGHT, chloroplastic	Stress responsive	9	9	9	39.2	39.2	39.2	25.718	0	133.06	2461300000	9	657	F4JFR2;F4JFR1;Q940U6	F4JFR2;F4JFR1;Q940U6	Protein FLUORESCENT IN BLUE LIGHT, chloroplastic	FLU		0.000391047
1.1622e-05	9.58922e-06	1.34323e-05	1.11294e-05	1.17405e-05	1.10955e-05	1.83635e-05	1.56342e-05	2.00155e-05	1.19019e-05	1.3386e-05	1.38017e-05	1.93011e-05	1.7518e-05	1.77752e-05	1.77284e-05	2.55536e-05	1.327e-05	1.28897e-05	1.25648e-05	1.55328e-05	2.23642e-05	9.24013e-06	1.83062e-05	9.50772e-06	2.11358e-05	1.73092e-05		FSD3	Superoxide dismutase [Fe] 3, chloroplastic	Redox regulation	3	3	3	14.4	14.4	14.4	30.36	0	7.3292	93164000	13	10	Q9FMX0	Q9FMX0	Superoxide dismutase [Fe] 3, chloroplastic	FSD3		1.13218e-05
0.000265427	0.000348756	0.000260294	0.000277052	0.000334777	0.000260394	0.000259381	0.000271501	0.000243619	0.000347536	0.000321492	0.000375243	0.000408975	0.000308668	0.000281782	0.000278707	0.000328901	0.000244972	0.00027144	0.000307079	0.000300477	0.000287385	0.000319358	0.000287005	0.000202684	0.000199178	0.000215403		FTSH1	ATP-dependent zinc metalloprotease FTSH 1, chloroplastic	PSII repair	31	8	8	42	14.1	14.1	76.758	0	323.31	4831000000	33	732	Q39102	Q39102	ATP-dependent zinc metalloprotease FTSH 1, chloroplastic	FTSH1		0.000290741
5.68908e-06	6.58071e-06	4.83955e-06	4.4428e-06	8.76847e-06	4.78403e-06	3.75035e-05	4.06012e-05	4.18214e-05	6.04193e-06	6.97144e-06	5.8141e-06	1.53438e-05	1.37413e-05	9.47702e-06	4.04525e-05	4.34484e-05	4.5065e-05	3.499e-06	4.06285e-06	6.09802e-06	1.3577e-05	1.16032e-05	1.38701e-05	2.16839e-05	2.51079e-05	2.50384e-05		FTSH11	ATP-dependent zinc metalloprotease FTSH 11, chloroplastic/mitochondrial	Protease	9	9	9	15.9	15.9	15.9	88.716	0	70.792	430890000	46	180	Q9FGM0	Q9FGM0	ATP-dependent zinc metalloprotease FTSH 11, chloroplastic/mitochondrial	FTSH11		5.99843e-06
8.99613e-07	1.58111e-06	1.36213e-06	2.20437e-06	1.56514e-06	2.24504e-06	1.42614e-05	1.46242e-05	1.44651e-05	2.64667e-06	1.82168e-06	2.59799e-06	4.03379e-06	4.4513e-06	2.60098e-06	1.96116e-05	1.74837e-05	1.92842e-05	9.82568e-07	1.03478e-06	1.3136e-06	4.08388e-06	4.27453e-06	6.25737e-06	8.72565e-06	8.22624e-06	9.59697e-06		FTSH12	ATP-dependent zinc metalloprotease FTSH 12, chloroplastic	Protease	8	8	8	11.3	11.3	11.3	109.84	0	29.976	170830000	50	56	A0A1P8ARE4;A0A1P8ARD2;Q9SAJ3	A0A1P8ARE4;A0A1P8ARD2;Q9SAJ3	ATP-dependent zinc metalloprotease FTSH 12, chloroplastic	FTSH12		2.00485e-06
0.0017954	0.00169556	0.00194019	0.00268076	0.00263387	0.00248658	0.00270287	0.0031828	0.00283462	0.00235303	0.00217315	0.00232635	0.00296705	0.00351463	0.00361776	0.003558	0.00322279	0.0031971	0.00188518	0.00190679	0.00197979	0.00313588	0.0027139	0.00271321	0.00277478	0.00235321	0.0027767		FTSH2	ATP-dependent zinc metalloprotease FTSH 2, chloroplastic	PSII repair	52	52	23	67	67	40.3	74.677	0	323.31	45785000000	33	6865	A0A1P8AXC1;O80860	A0A1P8AXC1;O80860	ATP-dependent zinc metalloprotease FTSH 2, chloroplastic	FTSH2		0.0026004
0.00310043	0.003014	0.00287261	0.00403941	0.00425717	0.00402867	0.00463684	0.00590718	0.00580027	0.00342456	0.00331479	0.00337607	0.00472522	0.00474372	0.00507365	0.00631772	0.00709459	0.00690398	0.00300096	0.00311428	0.00307133	0.0046763	0.00434781	0.00421715	0.00484744	0.0047996	0.00445936		FTSH5	ATP-dependent zinc metalloprotease FTSH 5, chloroplastic	PSII repair	31	31	8	43.2	43.2	14.8	75.231	0	323.31	67395000000	29	5834	Q9FH02	Q9FH02	ATP-dependent zinc metalloprotease FTSH 5, chloroplastic	FTSH5		0.00410842
9.51757e-05	0.000104168	0.000118585	0.000257237	0.000236773	0.000288081	0.000279269	0.000304235	0.000297966	0.000107661	9.58583e-05	0.00010705	0.000307954	0.000260668	0.000282511	0.00031336	0.000254525	0.000292939	9.32681e-05	9.7327e-05	9.12004e-05	0.000196736	0.000189567	0.000219659	0.000191014	0.000230236	0.000249249		FTSH8	ATP-dependent zinc metalloprotease FTSH 8, chloroplastic	PSII repair	39	10	9	56.6	22	20.3	73.198	0	259.34	3320900000	30	613	Q8W585	Q8W585	ATP-dependent zinc metalloprotease FTSH 8, chloroplastic	FTSH8		0.000260697
5.60996e-07	5.64965e-07	6.91603e-07	8.53894e-07	2.2057e-06	NaN	5.20026e-06	4.16597e-06	2.29934e-06	NaN	NaN	NaN	1.22074e-06	1.86654e-06	1.29904e-06	1.20906e-05	9.10945e-06	9.81582e-06	NaN	NaN	NaN	2.27951e-06	1.43287e-06	NaN	2.2259e-06	4.79042e-06	3.46463e-06		FTSH9	ATP-dependent zinc metalloprotease FTSH 9, chloroplastic	Protease	5	5	5	10.4	10.4	10.4	87.837	0	13.444	59069000	45	18	Q9FIM2;Q9SD67	Q9FIM2	ATP-dependent zinc metalloprotease FTSH 9, chloroplastic	FTSH9		1.5298e-06
1.90528e-05	1.42798e-05	1.25506e-05	1.0271e-05	2.17262e-05	2.02188e-05	2.5258e-05	4.12643e-05	2.14493e-05	3.70266e-05	2.62475e-05	2.73931e-05	5.32682e-06	1.72888e-05	6.1042e-06	5.61407e-05	5.99277e-05	5.38001e-05	1.59108e-05	2.0194e-05	2.07024e-05	7.18433e-06	1.32404e-05	2.1636e-05	2.04586e-05	2.32302e-05	1.14238e-05		FTSZ1	Cell division protein FtsZ homolog 1, chloroplastic	Chloroplast replication	6	6	6	20.1	20.1	20.1	45.564	0	28.702	244720000	20	105	Q42545	Q42545	Cell division protein FtsZ homolog 1, chloroplastic	FTSZ1		1.74053e-05
3.40217e-05	3.08235e-05	2.95134e-05	4.01202e-05	4.8431e-05	3.69745e-05	8.35838e-05	7.42174e-05	9.3258e-05	5.05133e-05	5.63956e-05	5.31891e-05	1.28821e-05	1.5038e-05	1.32296e-05	9.64885e-05	0.000108501	9.79491e-05	4.33714e-05	3.72598e-05	3.12205e-05	2.92549e-05	1.97256e-05	2.92439e-05	3.49407e-05	6.32866e-05	4.97574e-05		FTSZ2-1	Cell division protein FtsZ homolog 2-1, chloroplastic	Chloroplast replication	10	10	5	36.8	36.8	23.2	41.583	0	75.343	395620000	16	156	A0A1P8AXD8;O82533	A0A1P8AXD8;O82533	Cell division protein FtsZ homolog 2-1, chloroplastic	FTSZ2-1		4.18419e-05
3.6782e-06	4.53349e-06	3.18627e-06	1.75092e-05	2.01874e-05	1.1033e-05	2.93384e-05	2.67344e-05	2.65029e-05	1.32277e-05	1.86845e-05	9.45074e-06	NaN	NaN	3.81722e-06	3.31252e-05	3.66878e-05	2.41222e-05	6.90514e-06	6.71496e-06	4.78262e-06	1.45055e-05	1.68256e-05	1.01796e-05	1.16582e-05	1.26333e-05	1.52472e-05		FTSZ2-2	Cell division protein FtsZ homolog 2-2, chloroplastic	Chloroplast replication	10	5	5	31.1	19.7	19.7	50.317	0	23.897	136930000	20	62	Q9LXJ0;A0A1I9LSJ8	Q9LXJ0;A0A1I9LSJ8	Cell division protein FtsZ homolog 2-2, chloroplastic	FTSZ2-2		1.62432e-05
2.85853e-05	2.37675e-05	2.09681e-05	4.28519e-05	3.15052e-05	3.18831e-05	4.72305e-05	8.7359e-05	5.31528e-05	2.35792e-05	2.34832e-05	2.41158e-05	4.68093e-05	4.91934e-05	4.09112e-05	7.55596e-05	6.8921e-05	7.99236e-05	1.90004e-05	2.1771e-05	2.54063e-05	4.31899e-05	4.83423e-05	4.7487e-05	6.73503e-05	5.19092e-05	6.32141e-05		FZL	Probable transmembrane GTPase FZO-like, chloroplastic	Thylakoid architecture	17	17	17	30.3	30.3	30.3	100.73	0	157.77	1276700000	54	497	Q1KPV0;A0A1P8AUL4;A0A1P8AUL2	Q1KPV0;A0A1P8AUL4;A0A1P8AUL2		FZL		3.54134e-05
0.000577005	0.000543876	0.000523189	0.000613656	0.000618122	0.000578078	0.0020136	0.00222072	0.00218795	0.000357546	0.000382618	0.000383645	0.00213213	0.00223697	0.00227241	0.00267133	0.00252831	0.00267457	0.000380253	0.000398754	0.000398307	0.00120102	0.0011844	0.00111975	0.00247452	0.00229546	0.00224657		GAPA2;GAPA-2			28	22	9	74.7	62.9	41.1	42.846	0	323.31	17618000000	23	1995	Q9LPW0;A0A1P8APR6;F4HNZ6	Q9LPW0;A0A1P8APR6;F4HNZ6	Glyceraldehyde-3-phosphate dehydrogenase GAPA2, chloroplastic	GAPA2;GAPA-2		0.000603285
NaN	2.86679e-06	NaN	1.44144e-06	NaN	4.62527e-06	0.00640463	0.00680533	0.00701554	5.19436e-07	9.42009e-07	5.91641e-07	7.33985e-06	7.81271e-06	8.14672e-06	0.00405892	0.00400354	0.00393988	1.74798e-06	2.54159e-06	2.14097e-06	5.87379e-05	4.73884e-05	4.94972e-05	0.00377446	0.00378009	0.00415922		GBSS1	Granule-bound starch synthase 1, chloroplastic/amyloplastic	Starch	43	43	43	69.7	69.7	69.7	66.879	0	323.31	29218000000	33	2657	Q9MAQ0	Q9MAQ0	Granule-bound starch synthase 1, chloroplastic/amyloplastic	GBSS1		3.03335e-06
2.89138e-05	2.57705e-05	2.14043e-05	3.6744e-05	5.26105e-05	4.09748e-05	0.000121183	0.000119798	0.000130799	4.15261e-05	3.6498e-05	3.92929e-05	4.5428e-05	5.78078e-05	5.96162e-05	0.000145592	0.000139855	0.000121885	2.35543e-05	2.40766e-05	3.32973e-05	6.26164e-05	6.47823e-05	5.51854e-05	9.09682e-05	8.40319e-05	0.000120156		GC1			7	7	7	32	32	32	39.446	0	82.098	614850000	17	219	A0A1P8B167;Q9SJU9	A0A1P8B167;Q9SJU9	Epimerase family protein SDR39U1 homolog, chloroplastic	GC1		4.34431e-05
0.000435258	0.000438157	0.000390136	0.000161354	0.000172808	0.000170119	0.00115374	0.0010513	0.00119368	0.000216746	0.000230293	0.000221026	0.000679471	0.000638068	0.000670143	0.000979178	0.000995623	0.000937581	0.000182089	0.000169065	0.000176145	0.000562716	0.000546231	0.000487225	0.00119539	0.00152535	0.00137197		GDCST			22	22	22	44.7	44.7	44.7	46.352	0	315.13	7347100000	22	1122	A0A2H1ZEA9;O65396	A0A2H1ZEA9;O65396	Aminomethyltransferase, mitochondrial	GDCST		0.000168094
9.61536e-06	1.24155e-05	7.92268e-06	NaN	1.27156e-05	8.43811e-06	2.76261e-05	2.74221e-05	2.38404e-05	2.24511e-05	2.13792e-05	2.37467e-05	9.43773e-06	NaN	NaN	2.68169e-05	4.19917e-05	2.90039e-05	1.22053e-05	1.15755e-05	1.56142e-05	1.33679e-05	1.33251e-05	1.30932e-05	1.70725e-05	NaN	2.21285e-05		GER3			1	1	1	10.9	10.9	10.9	21.836	0	13.932	33273000	6	26	P94072	P94072	Germin-like protein subfamily 3 member 3	GER3		1.05769e-05
0.000123515	0.000138405	0.000121913	0.000217201	0.000229068	0.000220761	0.00170544	0.0017118	0.00157632	8.19912e-05	8.02638e-05	8.9121e-05	0.000866954	0.00086313	0.00087724	0.00149358	0.00140541	0.00145363	6.85197e-05	7.14104e-05	7.72838e-05	0.000559061	0.000530842	0.00047936	0.0016412	0.00151714	0.00168784		GLDP1			50	50	29	63.9	63.9	42	112.92	0	323.31	17901000000	44	2577	Q94B78;B3H5Y8	Q94B78;B3H5Y8	Glycine dehydrogenase (decarboxylating) 1, mitochondrial	GLDP1		0.000222343
0.000692209	0.000638061	0.000608198	0.0010553	0.00101286	0.00110733	0.000708276	0.000724909	0.000695535	0.0014785	0.00144919	0.00148551	0.000676809	0.000636194	0.000577706	0.000880821	0.00093649	0.000909757	0.000596064	0.000610797	0.000646964	0.00058705	0.000621345	0.000593335	0.000453123	0.000473915	0.000554905		GLN2	Glutamine synthetase, chloroplastic/mitochondrial	Other/unknown	19	19	17	52.8	52.8	49.5	47.41	0	323.31	7617100000	19	1307	Q43127	Q43127	Glutamine synthetase, chloroplastic/mitochondrial	GLN2		0.0010585
0.000270074	0.000233531	0.000264771	0.00014246	0.000170581	0.000150655	0.000580174	0.000689993	0.000621521	0.000194886	0.000224749	0.000207227	0.000466382	0.000424077	0.000445055	0.000648586	0.000749679	0.000675661	0.000117331	0.000127522	0.000145278	0.000344421	0.000330111	0.000309481	0.000732698	0.000707629	0.000769148		At3g14420;GLO1			18	18	8	56.9	56.9	24	40.341	0	312.54	4719300000	22	984	Q9LRR9;A8MS37;B3H4B8;Q2V3V9;O49506;A0A1P8B993	Q9LRR9;A8MS37;B3H4B8;Q2V3V9	Peroxisomal (S)-2-hydroxy-acid oxidase GLO1	GLO1;At3g14420		0.000154565
7.02939e-06	6.76672e-06	7.40137e-06	5.65568e-06	4.26929e-06	7.27196e-06	1.25563e-05	8.36851e-06	1.17449e-05	1.01565e-05	1.01226e-05	8.66403e-06	6.2459e-06	9.12146e-06	8.12374e-06	2.25452e-05	2.40613e-05	1.70968e-05	5.75865e-06	6.39632e-06	6.73383e-06	1.0197e-05	9.74538e-06	1.23215e-05	1.02642e-05	1.32418e-05	1.55586e-05		GUN4	Tetrapyrrole-binding protein, chloroplastic	Pigment synthesis	3	3	3	15.1	15.1	15.1	29.665	0	9.8826	58133000	12	44	Q9LX31	Q9LX31	Tetrapyrrole-binding protein, chloroplastic	GUN4		5.73231e-06
1.2853e-05	1.31483e-05	1.44906e-05	2.10618e-05	1.86433e-05	1.79347e-05	7.25038e-05	7.46565e-05	6.76786e-05	1.84588e-05	1.72482e-05	1.60041e-05	4.76291e-05	4.41127e-05	4.34271e-05	9.6408e-05	0.00011168	0.000105337	1.0472e-05	9.43955e-06	1.23751e-05	5.53231e-05	5.35624e-05	5.23484e-05	4.64731e-05	4.53343e-05	4.86023e-05		CHLH	Magnesium-chelatase subunit ChlH, chloroplastic	Pigment synthesis	28	28	28	26.8	26.8	26.8	139.99	0	146.34	1421000000	61	424	A8MR05;Q9FNB0	A8MR05;Q9FNB0	Magnesium-chelatase subunit ChlH, chloroplastic	GUN5;CHLH		1.92133e-05
7.75659e-06	6.17919e-06	5.77351e-06	7.21391e-06	6.23416e-06	6.13346e-06	4.16377e-05	4.08339e-05	4.34825e-05	1.21581e-05	8.89228e-06	7.6361e-06	1.24195e-05	1.08244e-05	1.85394e-05	4.26375e-05	4.81354e-05	4.62334e-05	7.04345e-06	7.44704e-06	6.9511e-06	2.46092e-05	1.65995e-05	1.81777e-05	3.10575e-05	3.1986e-05	3.41188e-05		GYRA			12	12	12	16.3	16.3	16.3	104.54	0	100.89	490360000	45	207	Q9CAF6	Q9CAF6	Probable DNA gyrase subunit A, chloroplastic/mitochondrial	GYRA		6.52718e-06
7.89659e-05	9.4508e-05	8.72722e-05	6.95494e-05	8.9312e-05	7.50926e-05	0.000386457	0.000558943	0.000440763	7.84126e-05	9.75843e-05	8.56582e-05	7.86043e-05	0.00016704	0.000130867	0.000337512	0.00034072	0.000297675	5.52707e-05	4.07267e-05	4.88789e-05	0.000345497	0.000258563	0.000299889	0.000334848	0.000311341	0.000384335		H2AV;HTA4			5	4	4	29.9	23.1	23.1	14.271	0	28.767	541320000	5	146	Q9C944;Q9SII0;O23628;F4JT33;Q9T0H7	Q9C944;Q9SII0;O23628;F4JT33;Q9T0H7	Probable histone H2A variant 3;Probable histone H2A variant 2;Histone H2A variant 1;Histone H2A;Histone H2A.8	H2AV;HTA4		7.79847e-05
3.10205e-05	3.13319e-05	4.71348e-05	3.10372e-05	3.43453e-05	2.98416e-05	0.000216892	0.00111315	0.000266725	3.17182e-05	4.54884e-05	4.95427e-05	4.7652e-05	8.28847e-05	8.03455e-05	0.000487578	0.000421261	0.000649542	4.19293e-05	3.40401e-05	2.50414e-05	0.000132844	4.55946e-05	8.69346e-05	0.00120923	0.000339992	0.000451249					7	2	2	43.4	17.2	17.2	15.912	0	135.81	875010000	7	69	Q9LZT0;O23629;Q9LZ45;Q9SF55;Q9LFF6	Q9LZT0;O23629;Q9LZ45	Histone H2B.7;Histone H2B.6;Histone H2B.9	H2B		3.17414e-05
9.09395e-05	7.6888e-05	7.24625e-05	4.53955e-05	5.50739e-05	5.19477e-05	0.000109396	0.000116571	9.2766e-05	8.11361e-05	9.42973e-05	8.64385e-05	7.36347e-05	6.10633e-05	7.68447e-05	0.000114425	0.000111941	0.000117542	7.83086e-05	8.29171e-05	7.77078e-05	8.66809e-05	8.07993e-05	7.68612e-05	9.71937e-05	0.000115424	9.96527e-05		HCAR	7-hydroxymethyl chlorophyll a reductase, chloroplastic	Pigment synthesis	10	10	10	28.8	28.8	28.8	51.661	0	100.92	1050300000	24	371	Q8GS60	Q8GS60	7-hydroxymethyl chlorophyll a reductase, chloroplastic	HCAR		5.08057e-05
6.14059e-06	4.31415e-06	7.83599e-06	1.70889e-05	2.07742e-05	1.90863e-05	2.23335e-05	2.29349e-05	1.35763e-05	1.63311e-05	1.27254e-05	1.46623e-05	1.23013e-05	7.47164e-06	8.71381e-06	3.48912e-05	3.30576e-05	2.69615e-05	9.57125e-06	9.17403e-06	6.86172e-06	1.00665e-05	9.13044e-06	1.11566e-05	1.43432e-05	1.08694e-05	1.04513e-05		HCF101	Fe-S cluster assembly factor HCF101, chloroplastic	Assembly	9	9	9	27.4	27.4	27.4	57.764	0	16.446	224540000	29	47	Q6STH5	Q6STH5	Fe-S cluster assembly factor HCF101, chloroplastic	HCF101		1.89831e-05
0.000973298	0.00090517	0.000881173	0.00086797	0.000926407	0.000835894	0.00133079	0.00128551	0.00137302	0.0011364	0.00116894	0.00112684	0.00140336	0.00138447	0.00141757	0.00150911	0.00153946	0.00150691	0.00109111	0.00105534	0.00116341	0.00105599	0.0010791	0.00110474	0.00128581	0.00127541	0.00140383		HCF136	Photosystem II stability/assembly factor HCF136, chloroplastic	Assembly	27	27	27	67.5	67.5	67.5	44.103	0	323.31	16021000000	26	2634	O82660;A0A1P8BG37	O82660;A0A1P8BG37	Photosystem II stability/assembly factor HCF136, chloroplastic	HCF136		0.000876757
8.2624e-05	8.52818e-05	9.99895e-05	0.000102236	0.000157566	0.000116292	0.000107367	0.00011035	0.000116571	0.000109306	8.59806e-05	9.9855e-05	0.00014639	0.000126951	0.000141841	0.000140405	0.000120682	0.000128672	8.96089e-05	8.35244e-05	7.86042e-05	0.000126391	0.000152071	0.000126306	9.39553e-05	8.31419e-05	0.000107153		HCF164	Thioredoxin-like protein HCF164, chloroplastic	Assembly	8	8	8	47.1	47.1	47.1	28.745	0	50.531	987730000	17	315	O23166	O23166	Thioredoxin-like protein HCF164, chloroplastic	HCF164		0.000125365
2.58428e-05	2.05632e-05	2.2179e-05	2.23652e-05	2.67592e-05	2.25803e-05	2.98495e-05	2.57454e-05	3.07282e-05	2.38033e-05	2.65012e-05	2.23757e-05	2.27701e-05	2.95185e-05	2.82113e-05	2.68165e-05	2.49743e-05	1.83301e-05	1.93953e-05	1.76696e-05	1.84191e-05	2.567e-05	2.34875e-05	2.3698e-05	1.78403e-05	2.27034e-05	2.60264e-05		CCB2	Protein COFACTOR ASSEMBLY OF COMPLEX C SUBUNIT B CCB2, chloroplastic	Assembly	2	2	2	9.8	9.8	9.8	30.607	0	15.846	209780000	17	127	Q9FJ81	Q9FJ81		HCF208		2.39016e-05
7.7986e-05	4.55875e-05	6.63288e-05	0.000149197	0.00014831	0.000110917	0.000163234	0.000148809	0.000173935	0.000115637	8.25708e-05	9.91648e-05	8.30841e-05	0.00012656	0.000114548	0.000201092	0.000236252	0.000208608	4.70485e-05	5.84699e-05	1.90157e-05	9.73069e-05	8.79093e-05	9.82875e-05	0.000155773	0.000130941	0.000163829		HHL1	Protein HHL1, chloroplastic	PSII repair	7	7	7	35.1	35.1	35.1	26.081	0	51.523	894750000	14	199	Q8LDL0	Q8LDL0	Protein HHL1, chloroplastic	HHL1		0.000136141
0.000111137	8.56978e-05	9.02959e-05	8.38715e-05	6.62972e-05	7.0362e-05	7.78777e-05	5.27025e-05	5.64427e-05	0.000136699	0.000119268	0.000129483	0.000144026	0.000162196	0.000115505	0.000112172	0.000154901	0.000110253	0.000112715	0.000105901	0.000128758	7.94828e-05	9.36803e-05	0.000104415	7.46142e-05	7.66561e-05	0.000162192		OHP1	High-light-induced protein, chloroplastic	LHC-like	2	2	2	24.5	24.5	24.5	12.01	0	43.845	376740000	7	155	O81208	O81208	High-light-induced protein, chloroplastic	HLIP		7.35102e-05
0.000318669	0.000335986	0.000350642	0.000206711	0.000226574	0.000236605	0.000796799	0.00074833	0.000737279	0.000369258	0.000363043	0.000371628	0.000158935	0.000141471	0.000150593	0.00069885	0.000678804	0.000689774	0.000263749	0.000278134	0.000232462	0.00035953	0.000390363	0.000340025	0.00053164	0.000494122	0.000602432		HSP70-3			29	27	11	47.9	45.3	16.6	71.147	0	323.31	7769500000	37	1549	O65719;Q9S9N1	O65719	Heat shock 70 kDa protein 3	HSP70-3		0.000223297
0.000168951	0.000158863	0.000140885	0.000168693	0.000194841	0.000170197	0.000464697	0.000476398	0.000459755	0.000190728	0.00018194	0.000176594	0.00046284	0.00041647	0.000438661	0.000567912	0.000589959	0.000595532	0.000142323	0.000139024	0.000142118	0.000291211	0.00028864	0.000294298	0.000470571	0.000476263	0.000482772		HSP70-6	Heat shock 70 kDa protein 6, chloroplastic	Protein folding	38	38	14	45.1	45.1	17.3	76.507	0	323.31	6680800000	38	1688	Q9STW6	Q9STW6	Heat shock 70 kDa protein 6, chloroplastic	HSP70-6		0.00017791
2.30299e-05	1.78322e-05	1.92134e-05	2.62158e-05	1.84327e-05	2.69987e-05	8.0145e-05	8.06573e-05	8.82241e-05	2.63562e-05	3.21404e-05	2.57711e-05	6.57439e-05	4.33617e-05	4.73332e-05	8.49474e-05	8.84119e-05	9.14871e-05	2.54235e-05	2.45774e-05	2.51225e-05	3.63905e-05	4.71026e-05	3.23673e-05	6.39594e-05	7.86571e-05	7.50245e-05		HSP70-7		PSII repair	32	8	8	41.8	12.1	12.1	76.996	0	99.019	914570000	36	264	Q9LTX9	Q9LTX9	Heat shock 70 kDa protein 7, chloroplastic	HSP70-7		2.38824e-05
3.15804e-05	3.0558e-05	2.6052e-05	1.87911e-05	2.98097e-05	2.39158e-05	5.93131e-05	7.11288e-05	6.41071e-05	2.45277e-05	2.71932e-05	3.02204e-05	2.81225e-05	3.52561e-05	3.03383e-05	6.5543e-05	7.42148e-05	6.61237e-05	3.37124e-05	3.04639e-05	3.80122e-05	2.27504e-05	1.74874e-05	2.85508e-05	5.60728e-05	5.55373e-05	4.91891e-05		KEA3	K(+) efflux antiporter 3, chloroplastic	Ion channel	10	10	10	14	14	14	83.79	0	115.7	665450000	32	270	Q9M0Z3	Q9M0Z3	K(+) efflux antiporter 3, chloroplastic	KEA3		2.41722e-05
0.0030314	0.00284974	0.00279025	0.00410604	0.00435884	0.00406181	0.00421696	0.0043377	0.00417142	0.0036849	0.00369882	0.00359602	0.00469982	0.00428523	0.0040287	0.00496195	0.00508929	0.00484118	0.00267315	0.00298714	0.00317657	0.00373676	0.00391404	0.00382657	0.00400962	0.00400502	0.0046418		LFNR2	Ferredoxin--NADP reductase, leaf isozyme 1, chloroplastic	Electron transfer	36	36	33	66.7	66.7	64.2	40.326	0	323.31	42734000000	21	3559	Q9FKW6;F4JZ46	Q9FKW6;F4JZ46	Ferredoxin--NADP reductase, leaf isozyme 1, chloroplastic	LFNR1;FNR1		0.00417556
0.00226802	0.0024099	0.00266508	0.00458827	0.00433468	0.00456521	0.00359153	0.0036716	0.00347057	0.00311854	0.002979	0.00305533	0.00421764	0.0038538	0.00400501	0.0042801	0.00443304	0.00478235	0.00232214	0.00239147	0.00224515	0.00276545	0.00290512	0.00267138	0.00406531	0.00342397	0.00369041		LFNR1	Ferredoxin--NADP reductase, leaf isozyme 2, chloroplastic	Electron transfer	33	30	30	63.4	61	61	41.168	0	323.31	30639000000	17	2749	Q8W493;C0Z2A8	Q8W493;C0Z2A8	Ferredoxin--NADP reductase, leaf isozyme 2, chloroplastic	LFNR2;At1g20020		0.00449605
0.0101288	0.0105669	0.0106501	0.00595724	0.0051923	0.0054642	0.00236036	0.00234575	0.00217808	0.0122103	0.0116596	0.0112544	0.0055558	0.0044287	0.00435635	0.00244265	0.00245941	0.0029117	0.007577	0.00770987	0.00642375	0.00465211	0.00525322	0.00533394	0.00233502	0.0019032	0.00202168		LHCB1.4 (LHCII)	Chlorophyll a-b binding protein, chloroplastic	LHCII	23	5	5	91.4	12.4	12.4	28.17	0	155.05	22251000000	8	436	Q39142	Q39142		Lhb1B1		0.00553791
0.243676	0.235312	0.30578	0.256942	0.260128	0.290147	0.151987	0.194038	0.148718	0.330809	0.313392	0.357182	0.317771	0.326317	0.305075	0.168577	0.160262	0.182079	0.237463	0.218666	0.239013	0.228129	0.206102	0.237719	0.178399	0.116743	0.14789		LHCB1.5	Chlorophyll a-b binding protein, chloroplastic	LHCII	24	24	2	92.1	92.1	5.3	28.054	0	323.31	965290000000	8	19162	Q39141	Q39141		Lhb1B2		0.269072
0.0246998	0.0231203	0.0210289	0.017339	0.0156368	0.017435	0.0179154	0.0184393	0.0177753	0.0210834	0.0237941	0.0216599	0.0214028	0.0202561	0.0215835	0.0178879	0.0176283	0.0178489	0.0197956	0.0206516	0.020848	0.0227517	0.0216146	0.0225171	0.0155586	0.0151784	0.016635		LHCA1	Chlorophyll a-b binding protein 6, chloroplastic	LHCI	13	13	13	41.3	41.3	41.3	23.262	0	323.31	79448000000	8	2193	A8MS75;Q01667;F4JE46;F4JE43	A8MS75;Q01667	Chlorophyll a-b binding protein 6, chloroplastic	LHCA1		0.0168036
0.0139575	0.0143941	0.011743	0.0112959	0.00998968	0.0108047	0.0112961	0.00952759	0.0118457	0.0137466	0.0145747	0.0155652	0.0139935	0.00954632	0.0117825	0.0089324	0.00898896	0.00854856	0.0115784	0.0114835	0.0151775	0.00725927	0.0100477	0.00865121	0.00617572	0.00720567	0.0128295		LHCA2	Photosystem I chlorophyll a/b-binding protein 2, chloroplastic	LHCI	8	8	8	31.1	31.1	31.1	27.755	0	323.31	50151000000	9	1724	Q9SYW8;F4K8I1	Q9SYW8		Lhca2		0.0106968
0.00945369	0.00998795	0.00931538	0.0102342	0.00816324	0.0100817	0.00751184	0.00636556	0.00685268	0.0109607	0.0106953	0.0107807	0.00917228	0.00769825	0.00883581	0.0078935	0.00849665	0.00707159	0.00914832	0.00957888	0.0106388	0.00974629	0.00756618	0.00794635	0.00675639	0.00673909	0.00766794		LHCA4	Chlorophyll a-b binding protein 4, chloroplastic	LHCI	13	13	13	69.3	69.3	69.3	27.733	0	323.31	47874000000	11	3254	P27521	P27521	Chlorophyll a-b binding protein 4, chloroplastic	LHCA4		0.00949305
4.18846e-05	3.52464e-05	8.36606e-05	0.000100521	0.000109646	5.47666e-05	3.74385e-05	4.21433e-05	7.2502e-05	4.6979e-05	7.22581e-05	4.13673e-05	0.000123096	0.00015534	8.56925e-05	3.01041e-05	4.44013e-05	4.64669e-05	6.70301e-05	7.50934e-05	8.1615e-05	0.000102159	0.000102357	9.76308e-05	4.58614e-05	8.36168e-05	3.59638e-05		LHCA6	Photosystem I chlorophyll a/b-binding protein 6, chloroplastic	LHCI	2	2	2	7.8	7.8	7.8	29.939	0.0014809	4.6271	396590000	11	23	Q8LCQ4	Q8LCQ4		LHCA6		8.83112e-05
0.0642243	0.0698823	0.110677	0.0782512	0.0846326	0.0976081	0.0806806	0.0776871	0.0634861	0.110419	0.109804	0.14282	0.12324	0.106551	0.0838644	0.0613955	0.0378809	0.0545432	0.0890971	0.0641318	0.081399	0.0650623	0.0754577	0.0743467	0.0912403	0.0382721	0.0754874		LHCB1.1;LHCB1.2	Chlorophyll a-b binding protein 2, chloroplastic;"Chlorophyll a-b binding protein 3, chloroplastic"	LHCII	22	6	1	81.3	36	6	28.227	0	323.31	332870000000	8	5811	Q8VZ87;P0CJ48	Q8VZ87;P0CJ48	Chlorophyll a-b binding protein 3, chloroplastic;Chlorophyll a-b binding protein 2, chloroplastic	LHCB1.2;LHCB1.1		0.0868306
0.090275	0.0953413	0.0891419	0.065907	0.0711918	0.0709972	0.0586342	0.0603178	0.056478	0.105992	0.109478	0.113125	0.078329	0.0644716	0.0694782	0.0600083	0.0504569	0.0556967	0.0852405	0.0815794	0.0920533	0.0676352	0.0698616	0.0722035	0.0490371	0.0421227	0.0576824		LHCB1.1;LHCB1.2;LHCB1.3 (LHCII)	Chlorophyll a-b binding protein 1, chloroplastic	LHCII	22	1	1	80.1	4.9	4.9	28.241	0.00040833	6.0653	543720000	8	103	P04778	P04778	Chlorophyll a-b binding protein 1, chloroplastic	LHCB1.3		0.0693653
0.000124122	0.000125312	0.000114299	0.000103722	0.000104078	0.000101731	0.000112465	0.000130063	0.000121179	0.000211477	0.000196147	0.000199615	0.000180804	0.000152887	0.000172059	0.00017572	0.000185045	0.000182221	0.000110608	0.000106741	0.00011045	0.000131494	9.48053e-05	0.000100949	7.74356e-05	9.45314e-05	8.41197e-05		LHCB2 (LHCII)	Chlorophyll a-b binding protein 2, chloroplastic	LHCII	20	14	14	69.1	61.1	61.1	28.62	0	323.31	327880000000	9	6111	Q9S7J7;Q9SHR7;Q9XF87;A0A1I9LMB4;A0A1P8AZ91	Q9S7J7;Q9SHR7;Q9XF87;A0A1I9LMB4;A0A1P8AZ91		LHCB2.2;LHCB2.1;Lhcb2:4		0.000103177
0.0206589	0.0198333	0.0192519	0.0199947	0.0196621	0.0215338	0.0121114	0.0153876	0.0137678	0.0227691	0.0216991	0.0228829	0.0291621	0.0209314	0.0224273	0.0157342	0.0135699	0.0146448	0.0168944	0.0172307	0.0203113	0.0192976	0.0211531	0.0239744	0.0120782	0.00824828	0.0159805		LHCB3 (LHCII)	Chlorophyll a-b binding protein 3, chloroplastic	LHCII	16	14	14	65.3	57.4	57.4	28.706	0	323.31	75459000000	8	2481	Q9S7M0	Q9S7M0		LHCB3*1		0.0203969
0.0157963	0.0156665	0.0145774	0.0133394	0.0140698	0.0155598	0.0135805	0.0138926	0.0134727	0.015888	0.0162264	0.0152808	0.0140442	0.0135275	0.0146725	0.0158463	0.0152453	0.0150586	0.0158195	0.0155862	0.0158112	0.0131882	0.0134408	0.0149507	0.0127524	0.0150637	0.0140103		LHCB4.1 (CP29.1)	Chlorophyll a-b binding protein CP29.1, chloroplastic	LHCII	14	10	10	65.9	41	41	31.139	0	323.31	111320000000	15	2684	Q07473	Q07473	Chlorophyll a-b binding protein CP29.1, chloroplastic	LHCB4.1		0.014323
0.0350571	0.0322906	0.0309962	0.0275866	0.0263408	0.0244149	0.0238262	0.0214466	0.023294	0.0308923	0.0292224	0.0311026	0.0230321	0.0236711	0.0236327	0.0232159	0.0275937	0.0238264	0.0310756	0.0306501	0.0319718	0.0215388	0.0239455	0.0218417	0.0227758	0.0236512	0.0246896		LHCB4.2 (CP29.2)	Chlorophyll a-b binding protein CP29.2, chloroplastic	LHCII	23	23	19	74.9	74.9	58.5	31.193	0	323.31	198260000000	15	5101	Q9XF88	Q9XF88	Chlorophyll a-b binding protein CP29.2, chloroplastic	LHCB4.2		0.0261141
1.5373e-05	1.41782e-05	1.62204e-05	0.0010119	0.000969949	0.00109924	0.0022717	0.00347275	0.00265656	2.34883e-05	2.25196e-05	2.39414e-05	0.00170251	0.00162393	0.00166225	0.00395186	0.0024651	0.00317509	1.29678e-05	1.28713e-05	1.50631e-05	0.0012835	0.0012461	0.0012089	0.0035724	0.00166284	0.00388464		LHCB4.3 (CP29.3)	Chlorophyll a-b binding protein CP29.3, chloroplastic	LHCII	11	10	10	49.6	46	46	30.211	0	323.31	11470000000	14	1055	Q9S7W1;F4IGY6	Q9S7W1;F4IGY6	Chlorophyll a-b binding protein CP29.3, chloroplastic	LHCB4.3		0.00102703
0.0291464	0.0304288	0.0306209	0.0413754	0.0565357	0.0471525	0.0357862	0.0367023	0.0385485	0.0349997	0.0338669	0.0355995	0.038785	0.0528388	0.0438855	0.0353872	0.0370425	0.0371355	0.0292484	0.0307838	0.034032	0.0530696	0.0415589	0.0615758	0.0296006	0.039247	0.0302121		LHCB5 (CP26)	Chlorophyll a-b binding protein CP26, chloroplastic	LHCII	28	28	28	82.1	82.1	82.1	30.156	0	323.31	319190000000	16	10862	Q9XF89	Q9XF89	Chlorophyll a-b binding protein CP26, chloroplastic	LHCB5		0.0483545
0.000139784	0.000152978	0.000130943	0.000211696	0.000206934	0.000194788	0.000364603	0.000332631	0.000320355	0.000189419	0.000183811	0.000183942	0.000405845	0.000352878	0.00031945	0.00034083	0.000359679	0.000346073	0.0001516	0.000160433	0.000170843	0.000259711	0.000361765	0.000325019	0.000267747	0.000240705	0.000295428		Lil3.1	Light-harvesting complex-like protein 3 isotype 1, chloroplastic	LHC-like	11	11	9	40.5	40.5	33.2	29.403	0	92.935	2318700000	17	481	Q9SYX1	Q9SYX1		Lil3:1		0.000204473
0.000383071	0.000339098	0.000369086	0.0020749	0.00222221	0.00209037	0.00257872	0.00264338	0.00260925	0.000368521	0.000349168	0.000362531	0.00246888	0.00240876	0.0023606	0.00283762	0.00292788	0.00287638	0.000343461	0.000354553	0.000377043	0.00201053	0.00211384	0.00191798	0.00221443	0.0021433	0.00223625		LOX2			65	65	65	76.9	76.9	76.9	102.04	0	323.31	51167000000	55	6168	P38418;A0A1I9LPH1;Q9LUW0	P38418;A0A1I9LPH1	Lipoxygenase 2, chloroplastic	LOX2		0.00212916
7.94898e-05	7.69057e-05	6.9576e-05	6.73811e-05	7.83798e-05	7.43318e-05	0.000118912	0.00011349	0.000110053	7.80624e-05	7.94751e-05	7.58809e-05	0.000116596	8.4235e-05	7.65403e-05	0.000144279	0.000125909	0.000134557	9.40216e-05	7.9469e-05	6.83557e-05	9.49937e-05	8.94465e-05	7.82047e-05	9.87381e-05	0.000125599	0.000120431		LPA1	Protein LOW PSII ACCUMULATION 1, chloroplastic	PSII repair	9	9	9	25.2	25.2	25.2	50.738	0	95.622	1024100000	21	360	Q9SRY4;A0A1P8ANG6	Q9SRY4;A0A1P8ANG6	Protein LOW PSII ACCUMULATION 1, chloroplastic	LPA1		7.33642e-05
4.331e-05	6.40608e-05	8.55779e-05	0.000126139	0.000120842	8.82802e-05	0.000149627	8.9419e-05	8.16232e-05	0.000101395	5.75616e-05	6.21202e-05	0.000214754	0.000184587	0.000183799	8.96432e-05	0.000125736	9.97683e-05	5.25688e-05	6.67947e-05	6.04778e-05	0.000173572	0.000206827	0.000143962	0.000101082	6.27652e-05	9.10933e-05		LPA2	Protein LOW PSII ACCUMULATION 2, chloroplastic	Assembly	3	3	3	20.5	20.5	20.5	20.213	0	42.054	401660000	7	132	F4KDA6	F4KDA6	Protein LOW PSII ACCUMULATION 2, chloroplastic	LPA2		0.000111754
0.000253678	0.000259891	0.000223872	0.000185777	0.000196138	0.000206608	0.000193966	0.000385905	0.000237174	0.000274329	0.000303017	0.000291072	0.00025405	0.00019953	0.000188429	0.000462486	0.000446662	0.000490535	0.000225649	0.000256009	0.000315813	0.00018544	0.000166469	0.0001846	0.000422171	0.000412567	0.000292372		LPA3	Protein LOW PSII ACCUMULATION 3, chloroplastic	Assembly	11	11	11	44.7	44.7	44.7	40.029	0	232.89	2877700000	20	733	Q8H0W0	Q8H0W0	Protein LOW PSII ACCUMULATION 3, chloroplastic	LPA3		0.000196174
0.000238817	0.000290093	0.000252228	0.000281262	0.000270645	0.000246102	0.000410372	0.000446941	0.000278515	0.000264838	0.000267993	0.000222214	0.000418213	0.000372232	0.000444467	0.000437557	0.000362465	0.000507046	0.000238592	0.000230339	0.000201231	0.000453838	0.00055841	0.000463919	0.000496703	0.000423797	0.000381973		LQY1	Protein disulfide-isomerase LQY1, chloroplastic	PSII repair	5	5	5	39.6	39.6	39.6	16.334	0	97.246	1094700000	6	269	Q8GSJ6	Q8GSJ6	Protein disulfide-isomerase LQY1, chloroplastic	LQY1		0.000266003
9.67888e-05	8.37364e-05	7.11941e-05	3.56209e-05	2.97937e-05	3.89832e-05	7.31016e-05	7.13863e-05	6.963e-05	0.000124667	0.00011035	0.000115672	4.30516e-05	5.12597e-05	5.89652e-05	0.000110751	0.000109283	0.000114363	8.35018e-05	7.94167e-05	8.86731e-05	4.26669e-05	5.83864e-05	3.89057e-05	8.69698e-05	0.000101489	9.94303e-05		LTA2	Dihydrolipoyllysine-residue acetyltransferase component 4 of pyruvate dehydrogenase complex, chloroplastic	Other/unknown	10	10	9	31	31	29	50.08	0	142.45	894990000	23	443	Q9SQI8	Q9SQI8	Dihydrolipoyllysine-residue acetyltransferase component 4 of pyruvate dehydrogenase complex, chloroplastic	LTA2		3.47993e-05
2.8872e-05	3.39794e-05	2.92348e-05	8.82413e-06	1.43372e-05	7.74949e-06	6.39333e-05	7.43016e-05	6.54556e-05	2.41779e-05	1.83614e-05	2.41074e-05	1.93861e-05	1.73177e-05	1.35063e-05	4.8347e-05	5.40726e-05	5.80339e-05	1.97139e-05	1.84108e-05	1.73052e-05	1.76335e-05	1.94749e-05	1.32286e-05	7.1541e-05	7.04255e-05	7.12276e-05		LTA3	Dihydrolipoyllysine-residue acetyltransferase component 1 of pyruvate dehydrogenase complex, mitochondrial	Other/unknown	7	7	7	13.2	13.2	13.2	77.893	0	80.259	695780000	39	190	F4J5T2;Q0WQF7	F4J5T2;Q0WQF7	Dihydrolipoyllysine-residue acetyltransferase component 1 of pyruvate dehydrogenase complex, mitochondrial	LTA3		1.03036e-05
8.46816e-05	7.13898e-05	6.67592e-05	6.6268e-05	6.18578e-05	6.75268e-05	9.42165e-05	7.26602e-05	9.33524e-05	7.79752e-05	7.88472e-05	7.19025e-05	5.66868e-05	7.04139e-05	6.67981e-05	0.000100599	8.67949e-05	8.86875e-05	8.30167e-05	7.83699e-05	7.33835e-05	7.26246e-05	7.53707e-05	5.60824e-05	7.09677e-05	9.07639e-05	9.7835e-05		LTO1	Thiol-disulfide oxidoreductase LTO1	PSII repair	3	3	3	11.6	11.6	11.6	41.288	0	47.226	465650000	12	155	A0A1P8B950;Q8L540	A0A1P8B950;Q8L540	Thiol-disulfide oxidoreductase LTO1	LTO1		6.52175e-05
0.000281237	0.000237364	0.000298307	0.000499295	0.000518002	0.00049562	0.000527986	0.000534538	0.00046353	0.00028763	0.000269263	0.000292348	0.000436685	0.000486154	0.000521792	0.000516147	0.000511414	0.000552499	0.000270346	0.000253298	0.000270348	0.000427641	0.000439701	0.000445033	0.000396326	0.00039246	0.000387776		MED24.18	Thioredoxin family protein	Redox regulation	9	9	9	42.5	42.5	42.5	37.04	0	221.6	3432600000	16	523	Q940I2	Q940I2		MED24.18		0.000504306
NaN	NaN	NaN	6.23217e-06	7.94472e-06	6.26855e-06	NaN	2.20781e-05	3.87224e-05	NaN	NaN	NaN	7.76211e-06	1.45564e-05	1.53451e-05	3.61585e-05	6.32957e-05	1.56942e-05	NaN	NaN	NaN	1.70047e-05	1.20025e-05	2.0099e-05	NaN	3.77418e-05	1.31036e-05					3	3	3	21.8	21.8	21.8	29.051	0	21.754	40926000	8	23	Q3ED65	Q3ED65	2-phytyl-1,4-beta-naphthoquinone methyltransferase, chloroplastic	MENG		6.81515e-06
0.000264163	0.000261349	0.000257436	0.000215688	0.000246119	0.000185324	0.000308165	0.000360149	0.000299126	0.000262859	0.000252442	0.000234328	0.000209948	0.000186623	0.000192452	0.000432	0.00044045	0.000421355	0.000229076	0.000225974	0.000228078	0.000269564	0.000257692	0.000244398	0.000340409	0.000330364	0.000297272		MFP1			45	45	45	47.1	47.1	47.1	81.972	0	237.45	5391300000	38	1259	Q9LW85	Q9LW85	MAR-binding filament-like protein 1	MFP1		0.00021571
9.74297e-06	1.01871e-05	1.03255e-05	1.61131e-05	2.87107e-05	2.80861e-05	6.83536e-05	4.07071e-05	5.56378e-05	1.72517e-05	2.19715e-05	1.65733e-05	3.70122e-05	2.59262e-05	3.45476e-05	7.32685e-05	5.84501e-05	7.80959e-05	8.78524e-06	1.65318e-05	1.59978e-05	1.28345e-05	2.06287e-05	1.95574e-05	5.6002e-05	8.33699e-05	7.36048e-05					6	6	6	26.2	26.2	26.2	33.407	0	51.58	277440000	15	111	Q9FN84	Q9FN84		MVA3.2		2.43033e-05
1.05541e-05	8.86411e-06	8.92656e-06	6.9335e-06	8.33115e-06	8.48385e-06	2.89652e-05	2.86258e-05	2.58439e-05	1.03842e-05	8.70671e-06	1.11799e-05	1.24207e-05	1.07262e-05	1.15617e-05	2.63298e-05	3.26743e-05	3.03347e-05	8.85498e-06	9.06508e-06	1.02476e-05	1.21783e-05	9.81226e-06	1.13663e-05	1.76493e-05	2.08807e-05	1.98626e-05		MXK3.17			10	10	10	15.1	15.1	15.1	86.022	0	26.146	328040000	41	110	Q93Y08	Q93Y08		MXK3.17		7.91617e-06
1.25603e-05	1.12804e-05	1.06927e-05	7.38836e-06	7.06643e-06	1.00822e-05	2.31786e-05	2.20111e-05	2.82275e-05	1.98032e-05	2.19269e-05	1.81882e-05	1.17804e-05	NaN	7.30457e-06	1.59595e-05	1.32863e-05	1.82028e-05	1.05764e-05	1.2438e-05	8.71388e-06	7.76471e-06	NaN	5.68002e-06	1.84589e-05	2.42359e-05	1.45948e-05		NAGK			2	2	2	12.4	12.4	12.4	36.595	0	32.068	94485000	19	44	Q9SCL7	Q9SCL7	Acetylglutamate kinase, chloroplastic	NAGK		8.179e-06
5.48078e-05	5.04333e-05	4.55469e-05	7.93211e-05	8.09901e-05	6.44798e-05	0.000195483	0.000185944	0.000206403	6.94546e-05	6.85703e-05	6.31893e-05	8.69219e-05	8.32166e-05	9.2459e-05	0.000199105	0.000204051	0.000193498	5.67958e-05	5.41003e-05	5.98286e-05	9.43106e-05	9.15106e-05	8.74644e-05	0.000173305	0.000215254	0.000204907		NDC1	Alternative NAD(P)H-ubiquinone oxidoreductase C1, chloroplastic/mitochondrial	Electron transfer	15	15	15	42.6	42.6	42.6	56.915	0	287.13	1667200000	28	523	Q8GXR9	Q8GXR9	Alternative NAD(P)H-ubiquinone oxidoreductase C1, chloroplastic/mitochondrial	NDC1		7.49303e-05
0.000200296	0.00024204	0.000169513	0.000538243	0.000593087	0.000479562	0.000664609	0.000508591	0.000666716	0.000314824	0.000363533	0.000396614	0.000569244	0.00062835	0.000693373	0.000621692	0.000592199	0.0006656	0.000317915	0.000299279	0.000328138	0.000504328	0.000546536	0.000621734	0.000541363	0.000588491	0.000513451		PNSB4	Photosynthetic NDH subunit of subcomplex B 4, chloroplastic	NDH	4	4	4	46.1	46.1	46.1	14.963	0	93.835	1797400000	7	293	A0A1P8AS98;F4ICC6;Q8RXS1	A0A1P8AS98;F4ICC6;Q8RXS1	Photosynthetic NDH subunit of subcomplex B 4, chloroplastic	NDF6;PNSB4		0.000536964
1.03754e-05	1.17367e-05	1.04649e-05	1.67752e-05	2.9538e-05	2.30211e-05	1.10019e-05	1.06899e-05	1.27798e-05	1.48699e-05	1.36402e-05	1.31707e-05	1.73741e-05	2.65834e-05	1.69015e-05	1.76018e-05	1.99342e-05	1.11283e-05	1.26064e-05	1.50692e-05	1.23038e-05	1.67424e-05	1.30947e-05	2.3484e-05	1.05931e-05	1.73965e-05	1.16023e-05					3	3	3	11.1	11.1	11.1	40.021	0.00040502	5.9305	81347000	11	40	Q37165	Q37165	NAD(P)H-quinone oxidoreductase subunit 1, chloroplastic	ndhA		2.31114e-05
5.17051e-05	0.000116694	7.69968e-05	0.000127176	0.000111379	0.000125604	0.000133375	0.000172374	0.000116676	0.000143217	9.22049e-05	0.000140124	0.000123692	0.000162602	8.27399e-05	0.000178266	0.000213373	0.000188607	0.00012069	0.000106313	0.000144777	0.000183678	0.000132363	0.000192107	0.000125197	0.000159532	0.000259198		NDHC	NAD(P)H-quinone oxidoreductase subunit 3, chloroplastic	NDH	1	1	1	15.8	15.8	15.8	13.839	0	8.306	66818000	1	43	P56751	P56751	NAD(P)H-quinone oxidoreductase subunit 3, chloroplastic	ndhC		0.000121386
0.000136026	0.000149666	0.000177193	0.000376575	0.000365304	0.00040264	0.000333777	0.000329361	0.000294374	0.000206112	0.000154668	0.000174821	0.000505843	0.000439095	0.000460655	0.000364246	0.000384076	0.000412038	0.00015639	0.000148052	0.000140562	0.00039303	0.000365006	0.00041224	0.000322727	0.000310898	0.000280445		NDHE	NAD(P)H-quinone oxidoreductase subunit 4L, chloroplastic	NDH	1	1	1	8.9	8.9	8.9	11.288	0	63.241	644200000	4	115	P26289	P26289	NAD(P)H-quinone oxidoreductase subunit 4L, chloroplastic	ndhE		0.000381506
3.67067e-05	4.22582e-05	4.90709e-05	8.15574e-05	0.000153732	0.000138374	7.49022e-05	0.000108501	6.55024e-05	6.44532e-05	5.17115e-05	5.89499e-05	9.48334e-05	0.000124461	9.88958e-05	0.000109035	0.000114661	0.000122482	4.20103e-05	4.25503e-05	7.12734e-05	6.30062e-05	4.08044e-05	7.2796e-05	0.000111876	5.4387e-05	6.26637e-05		NDHF	NAD(P)H-quinone oxidoreductase subunit 5, chloroplastic	NDH	10	10	10	14.7	14.7	14.7	85.237	0	82.124	950570000	22	288	P56752	P56752	NAD(P)H-quinone oxidoreductase subunit 5, chloroplastic	ndhF		0.000124554
9.1147e-05	8.54033e-05	8.71474e-05	0.000183094	0.000179199	0.000181785	0.000192202	0.000196725	0.000235737	0.000113279	0.00011641	0.000118493	0.000168058	0.000186672	0.00020137	0.000280177	0.000279458	0.000237656	9.04978e-05	9.23907e-05	8.77452e-05	0.000197676	0.00018647	0.00018431	0.000128102	0.000177704	0.00019849		NDHH	NAD(P)H-quinone oxidoreductase subunit H, chloroplastic	NDH	19	19	19	52.7	52.7	52.7	45.502	0	189.8	1928100000	22	725	P56753	P56753	NAD(P)H-quinone oxidoreductase subunit H, chloroplastic	ndhH		0.000181359
0.00011323	9.99688e-05	9.39818e-05	0.000237603	0.000228506	0.000235602	0.000198725	0.00022926	0.000160463	0.000136938	0.000135607	0.000125682	0.000323562	0.000339434	0.000379226	0.000179913	0.000292518	0.000269008	0.000101205	0.000113652	0.000101788	0.000272344	0.000279868	0.000276004	0.000131811	0.000105401	0.000160595		NDHI	NAD(P)H-quinone oxidoreductase subunit I, chloroplastic	NDH	6	6	6	43	43	43	20.086	0	56.233	1062300000	10	333	P56755	P56755	NAD(P)H-quinone oxidoreductase subunit I, chloroplastic	ndhI		0.000233904
0.00017854	0.000177295	0.000168855	0.000327396	0.000300478	0.000301574	0.000276453	0.000308718	0.000289685	0.00016032	0.000272164	0.000205488	0.000525477	0.000483679	0.000586697	0.000392775	0.000364455	0.000390684	0.000167145	0.000184338	0.000199004	0.000424601	0.00035804	0.000387874	0.000223762	0.000249379	0.000252394		NDHJ	NAD(P)H-quinone oxidoreductase subunit J, chloroplastic	NDH	11	11	11	70.3	70.3	70.3	18.558	0	65.928	1618000000	10	394	P56754	P56754	NAD(P)H-quinone oxidoreductase subunit J, chloroplastic	ndhJ		0.000309816
0.000199	0.000199312	0.000200863	0.000407475	0.000467088	0.000449712	0.000371697	0.000429141	0.000386084	0.000239097	0.000253215	0.000269196	0.000660657	0.000597537	0.000685518	0.000434684	0.000475843	0.000447901	0.000167628	0.000210998	0.000185607	0.0005272	0.000509176	0.000480263	0.00035548	0.00030181	0.000366601		NDHK	NAD(P)H-quinone oxidoreductase subunit K, chloroplastic	NDH	9	9	9	43.1	43.1	43.1	25.366	0	152.98	2243600000	11	577	P56756	P56756	NAD(P)H-quinone oxidoreductase subunit K, chloroplastic	ndhK		0.000441425
3.04476e-05	2.36281e-05	3.00677e-05	3.9169e-05	4.71262e-05	4.20526e-05	3.91589e-05	4.84401e-05	4.64277e-05	3.78092e-05	4.26114e-05	3.81191e-05	5.26896e-05	4.3002e-05	4.33246e-05	6.20593e-05	6.278e-05	5.37431e-05	3.30623e-05	3.36512e-05	3.28822e-05	4.89423e-05	5.37967e-05	4.83e-05	4.20381e-05	3.90759e-05	4.38065e-05		ndhL		NDH	1	1	1	6.3	6.3	6.3	21.963	0.0017979	4.2359	149440000	7	51	Q9CAC5	Q9CAC5	NAD(P)H-quinone oxidoreductase subunit L, chloroplastic	ndhL		4.27826e-05
0.000164592	0.00015455	0.000161717	0.00038901	0.000414705	0.000312497	0.000273842	0.000299883	0.000280295	0.000211976	0.000190537	0.000185687	0.000586505	0.000527083	0.000560029	0.000392511	0.000410301	0.000443561	0.000139883	0.000152827	0.000139448	0.000478477	0.000512081	0.000477678	0.000281015	0.00017108	0.000239574		NDHM	NAD(P)H-quinone oxidoreductase subunit M, chloroplastic	NDH	6	6	6	37.3	37.3	37.3	24.795	0	66.453	2045400000	12	360	Q2V2S7	Q2V2S7	NAD(P)H-quinone oxidoreductase subunit M, chloroplastic	ndhM		0.000372071
0.000178156	0.000178223	0.000165942	0.000321353	0.000333004	0.00035701	0.00032845	0.00039808	0.000374992	0.000249168	0.00024531	0.000252214	0.000456188	0.00050372	0.000489492	0.000428499	0.000520685	0.000455012	0.000192131	0.000193926	0.000197042	0.000442341	0.000412341	0.000405181	0.00035424	0.000335777	0.000406299		NDHN	NAD(P)H-quinone oxidoreductase subunit N, chloroplastic	NDH	13	13	13	59.8	59.8	59.8	23.398	0	87.077	2533400000	14	640	Q9LVM2	Q9LVM2	NAD(P)H-quinone oxidoreductase subunit N, chloroplastic	ndhN		0.000337122
0.000129809	0.000121606	0.000118828	0.000253665	0.000276175	0.000227008	0.000120191	0.00017717	0.00016497	0.000145335	0.000143026	0.000140993	0.000303397	0.000322821	0.00029499	0.000179732	0.000260536	0.000204954	0.000109265	0.000116712	0.000135817	0.000275293	0.000228579	0.000291193	0.000180207	0.000167361	0.000210006		NDHO	NAD(P)H-quinone oxidoreductase subunit O, chloroplastic	NDH	4	4	4	25.3	25.3	25.3	17.657	0	33.222	727200000	7	174	Q9S829	Q9S829	NAD(P)H-quinone oxidoreductase subunit O, chloroplastic	ndhO		0.000252283
0.000117617	0.000136405	0.000109105	0.000293544	0.000207452	0.000153161	0.000135222	0.000156276	0.000152254	0.000123093	0.00012344	0.000102946	0.000242107	0.000212063	0.000204375	0.000206112	0.000207807	0.000189619	0.000118329	0.0001011	0.000112345	0.000243693	0.000261298	0.000185751	0.000152591	0.000150781	0.000122632		NDHS	NAD(P)H-quinone oxidoreductase subunit S, chloroplastic	NDH	11	11	11	47.6	47.6	47.6	27.726	0	126.5	1400100000	16	367	Q9T0A4	Q9T0A4	NAD(P)H-quinone oxidoreductase subunit S, chloroplastic	ndhS		0.000218052
3.3081e-06	2.73073e-06	6.62033e-06	1.19581e-05	7.89129e-06	2.83438e-05	1.41432e-05	1.81086e-05	5.39222e-06	9.65634e-06	8.15638e-06	6.18544e-06	2.32535e-05	2.70035e-05	3.46331e-05	2.0559e-05	2.3696e-05	2.65898e-05	5.55493e-06	3.54023e-06	2.40348e-06	1.40878e-05	1.26727e-05	1.37977e-05	1.21579e-05	1.23362e-05	6.29188e-06		NDHT	NAD(P)H-quinone oxidoreductase subunit T, chloroplastic	NDH	4	4	4	19.3	19.3	19.3	28.496	0	10.656	88652000	12	54	Q9SMS0	Q9SMS0	NAD(P)H-quinone oxidoreductase subunit T, chloroplastic	ndhT		1.60644e-05
0.000213314	0.000192949	0.000170355	0.000309474	0.000416399	0.000390265	0.00034713	0.000387812	0.000317156	0.000254965	0.00025237	0.000238641	0.00044776	0.000452594	0.000382305	0.000474254	0.000444469	0.000509083	0.000191779	0.000209643	0.000198616	0.000341949	0.000369551	0.000384806	0.000385522	0.00032504	0.000298355		NDHU	NAD(P)H-quinone oxidoreductase subunit U, chloroplastic	NDH	9	9	9	40.4	40.4	40.4	24.437	0	323.31	1934900000	11	452	Q84VQ4	Q84VQ4	NAD(P)H-quinone oxidoreductase subunit U, chloroplastic	ndhU		0.000372046
3.65641e-05	4.06259e-05	2.01966e-05	3.62538e-05	3.11362e-05	2.20054e-05	3.88125e-05	3.96279e-05	4.02813e-05	2.85468e-05	2.77895e-05	2.29013e-05	3.87774e-05	3.14931e-05	3.66854e-05	4.20493e-05	5.44238e-05	4.58651e-05	1.68757e-05	2.24294e-05	2.38313e-05	4.04901e-05	3.64674e-05	3.23044e-05	3.77942e-05	4.58009e-05	3.40192e-05		NOL	Chlorophyll(ide) b reductase NOL, chloroplastic	Pigment synthesis	8	8	8	31	31	31	38.149	0	30.974	407380000	23	114	Q8LEU3	Q8LEU3	Chlorophyll(ide) b reductase NOL, chloroplastic	NOL		2.97985e-05
2.25169e-05	2.78688e-05	2.19851e-05	1.75199e-05	2.02484e-05	1.77018e-05	7.91712e-05	8.26412e-05	7.12935e-05	4.96168e-05	4.43758e-05	5.19772e-05	6.24507e-05	5.40731e-05	5.6419e-05	8.78019e-05	0.000104335	0.000113831	1.84531e-05	1.89466e-05	1.98181e-05	2.6109e-05	3.24514e-05	2.95478e-05	5.24462e-05	5.05221e-05	6.77559e-05		NTRC	NADPH-dependent thioredoxin reductase 3	Redox regulation	11	11	11	37.1	37.1	37.1	57.949	0	90.565	526980000	20	202	O22229	O22229	NADPH-dependent thioredoxin reductase 3	NTRC		1.849e-05
0.000780138	0.000663374	0.000796822	0.000697167	0.000713958	0.000801311	0.00169826	0.00130764	0.00168366	0.00113061	0.000826605	0.000883618	0.000387012	0.000434906	0.000381287	0.00146907	0.00173537	0.00148087	0.000644005	0.000811522	0.000718584	0.000574087	0.00049195	0.000532027	0.00130253	0.00116483	0.00125568		OEP161			7	7	7	47.3	47.3	47.3	15.482	0	323.31	3843100000	8	560	Q9ZV24	Q9ZV24	Outer envelope pore protein 16-1, chloroplastic	OEP161		0.000737479
7.63438e-05	8.19468e-05	7.02153e-05	6.63215e-05	6.38061e-05	6.19826e-05	8.6065e-05	6.27459e-05	8.22451e-05	6.52406e-05	6.68392e-05	6.51688e-05	9.9926e-05	8.28788e-05	7.78764e-05	8.22184e-05	8.35099e-05	7.50717e-05	7.28806e-05	7.56309e-05	6.41932e-05	8.88211e-05	9.50928e-05	7.19324e-05	5.88116e-05	5.88237e-05	7.87186e-05		PAO	Pheophorbide a oxygenase, chloroplastic	Pigment synthesis	12	12	12	36.1	36.1	36.1	60.755	0	113.77	1257100000	33	463	Q9FYC2	Q9FYC2	Pheophorbide a oxygenase, chloroplastic	PAO		6.40367e-05
0.000709671	0.000708377	0.00066182	0.00140955	0.00145066	0.00145095	0.00327121	0.00449731	0.00387264	0.000902365	0.000849984	0.000890703	0.00164951	0.00168997	0.00161199	0.00379828	0.00354623	0.00347455	0.000667802	0.000703406	0.000711237	0.00146245	0.00143217	0.00139087	0.00333302	0.0035869	0.00327562		PAP1	Probable plastid-lipid-associated protein 1, chloroplastic	Plastoglobule	22	22	21	68.6	68.6	68.6	34.948	0	323.31	22142000000	21	2401	O81439;REV__F4JPE9	O81439	Probable plastid-lipid-associated protein 1, chloroplastic	PAP1		0.00143705
4.40459e-05	3.32761e-05	5.11686e-05	6.01761e-05	5.53585e-05	4.82743e-05	0.000120394	0.000191394	0.000135035	5.56274e-05	5.7354e-05	5.91618e-05	8.90524e-05	7.07033e-05	5.88994e-05	0.000155228	0.000121211	0.000160973	4.40237e-05	4.00666e-05	4.78134e-05	7.86981e-05	5.84764e-05	6.93636e-05	0.000157673	0.000105826	0.000149746		PAP10	Probable plastid-lipid-associated protein 10, chloroplastic	Plastoglobule	8	8	8	43	43	43	31.58	0	118.25	781370000	17	258	Q8W4F1	Q8W4F1	Probable plastid-lipid-associated protein 10, chloroplastic	PAP10		5.4603e-05
3.32862e-05	3.49085e-05	2.99783e-05	1.94832e-05	2.92516e-05	2.01769e-05	0.00088752	5.22303e-05	0.00167838	2.44535e-05	3.14715e-05	2.82616e-05	1.29487e-05	1.70955e-05	2.24267e-05	6.03105e-05	0.00131501	5.9117e-05	2.66664e-05	2.82158e-05	3.36975e-05	2.24866e-05	1.79936e-05	2.43612e-05	0.000810463	0.000728632	0.00152033		PAP11	Probable plastid-lipid-associated protein 11	Plastoglobule	9	9	9	46.7	46.7	46.7	24.068	0	58.238	2176700000	15	188	O81304	O81304	Probable plastid-lipid-associated protein 11	PAP11		2.29706e-05
0.000231954	0.000205216	0.000205194	0.00045405	0.000414261	0.000396436	0.000395483	0.000434465	0.000399422	0.000237826	0.000247098	0.000265306	0.000486346	0.000463385	0.000464623	0.000553786	0.000497149	0.000532254	0.00019096	0.000223485	0.000236581	0.000408698	0.000423276	0.000406147	0.000390205	0.00038564	0.000427804		PAP12	Probable plastid-lipid-associated protein 12, chloroplastic	Plastoglobule	19	19	19	51.6	51.6	51.6	45.765	0	267.21	3920000000	20	818	Q8LAP6	Q8LAP6	Probable plastid-lipid-associated protein 12, chloroplastic	PAP12		0.000421582
0.000168765	0.000162252	0.000182739	0.000189798	0.000148273	0.000197959	0.000338788	0.000469838	0.000376324	0.000243653	0.0002322	0.000251804	0.000208861	0.000244037	0.000186191	0.000488984	0.000421476	0.000434706	0.000155686	0.000146718	0.000172465	0.000197492	0.000214386	0.000185642	0.000379719	0.000364872	0.000410884		PAP13	Probable plastid-lipid-associated protein 13, chloroplastic	Plastoglobule	13	13	13	58.5	58.5	58.5	32.986	0	143.43	2522700000	18	548	Q8S9M1;F4IM05;A8MRU9	Q8S9M1;F4IM05;A8MRU9	Probable plastid-lipid-associated protein 13, chloroplastic	PAP13;At2g42130		0.000178677
0.000452556	0.000462589	0.00043658	0.000352445	0.000367577	0.000306522	0.00220282	0.00268709	0.0025442	0.00047579	0.000437978	0.000475021	0.000729957	0.00079694	0.000677495	0.00207784	0.00200743	0.00192768	0.000408554	0.000412213	0.000435971	0.000714061	0.000599303	0.000659488	0.00183901	0.00185972	0.00199563		PAP2	Probable plastid-lipid-associated protein 2, chloroplastic	Plastoglobule	19	18	18	64.2	64.2	64.2	33.655	0	323.31	11232000000	20	1494	O49629	O49629	Probable plastid-lipid-associated protein 2, chloroplastic	PAP2		0.000342181
0.000779737	0.000713413	0.000752232	0.000905912	0.000953466	0.000888139	0.0016123	0.00192965	0.00187376	0.000863207	0.000842786	0.000922254	0.00124255	0.00137725	0.00131401	0.00192812	0.00209551	0.00184254	0.000720033	0.000682884	0.00071985	0.00112243	0.00106829	0.00122931	0.00176136	0.00176473	0.00170212		PAP3	Probable plastid-lipid-associated protein 3, chloroplastic	Plastoglobule	14	14	14	46.3	46.3	46.3	40.505	0	323.31	10555000000	16	1560	O82291	O82291	Probable plastid-lipid-associated protein 3, chloroplastic	PAP3		0.000915839
0.000745068	0.000740848	0.000724919	0.000950727	0.00104634	0.000950102	0.00126575	0.0011702	0.00139035	0.000730595	0.000681788	0.000706197	0.000736945	0.00076358	0.000688486	0.00135138	0.00151511	0.00126397	0.000678405	0.000680092	0.000728623	0.000730646	0.000654302	0.000746195	0.00113462	0.00139865	0.0012707		PAP4	Probable plastid-lipid-associated protein 4, chloroplastic	Plastoglobule	18	18	13	64.5	64.5	49.6	27.163	0	323.31	7310000000	15	1177	Q9LU85	Q9LU85	Probable plastid-lipid-associated protein 4, chloroplastic	PAP4		0.00098239
3.25468e-05	3.2578e-05	3.84697e-05	1.1096e-05	3.51733e-05	2.9398e-05	6.56059e-05	5.80007e-05	7.37065e-05	2.08537e-05	2.46242e-05	2.12632e-05	3.78027e-05	4.25899e-05	3.37548e-05	5.63899e-05	5.99222e-05	5.25623e-05	2.22406e-05	2.60443e-05	2.16441e-05	2.92954e-05	2.57899e-05	4.14187e-05	4.24859e-05	5.6854e-05	5.2653e-05		PAP5	Probable plastid-lipid-associated protein 5, chloroplastic	Plastoglobule	8	3	3	30	16.3	16.3	29.717	0	35.315	345930000	17	96	A0A1I9LP70;Q6DBN2	A0A1I9LP70;Q6DBN2	Probable plastid-lipid-associated protein 5, chloroplastic	PAP5		2.52224e-05
0.00434938	0.00381439	0.00372986	0.00327493	0.00328866	0.00315362	0.00475847	0.00495192	0.005524	0.00400199	0.00368431	0.00375101	0.00418095	0.00434993	0.00437591	0.00649371	0.00726384	0.00583685	0.00329911	0.00344134	0.00348608	0.00407506	0.00414925	0.00430757	0.00431923	0.00576107	0.00510227		PAP6	Probable plastid-lipid-associated protein 6, chloroplastic	Plastoglobule	20	20	20	62.7	62.7	62.7	30.454	0	323.31	31981000000	14	3236	Q9LW57;A0A1I9LQU5;A0A1I9LQU3	Q9LW57;A0A1I9LQU5;A0A1I9LQU3	Probable plastid-lipid-associated protein 6, chloroplastic	PAP6		0.00323907
0.000499283	0.000490979	0.000542467	0.000416598	0.000485281	0.000426774	0.000367013	0.000450583	0.000430154	0.000504433	0.000453655	0.000475453	0.000383269	0.000405728	0.000395007	0.000567956	0.000653796	0.000613593	0.000474795	0.000514422	0.000489114	0.000631593	0.000493428	0.000559595	0.000334189	0.000381579	0.000339205		PAP8	Probable plastid-lipid-associated protein 8, chloroplastic	Plastoglobule	15	15	15	53.6	53.6	53.6	26.482	0	291.38	3848900000	16	892	Q941D3;F4K2P2	Q941D3;F4K2P2	Probable plastid-lipid-associated protein 8, chloroplastic	PAP8;At5g19940		0.000442884
0.000290822	0.000288979	0.00025524	0.000212265	0.000207254	0.000195231	0.000295847	0.000320635	0.000315366	0.000293561	0.000277024	0.00027875	0.000237019	0.000218724	0.00025051	0.000331308	0.000334232	0.000306481	0.000270676	0.000281562	0.000284863	0.000272136	0.000206577	0.00022796	0.000260589	0.000231178	0.000311263		PAP9	Probable plastid-lipid-associated protein 9, chloroplastic	Plastoglobule	11	11	11	53.2	53.2	53.2	34.091	0	86.223	2318300000	17	501	Q9M2P7	Q9M2P7	Probable plastid-lipid-associated protein 9, chloroplastic	PAP9		0.000204917
1.2254e-05	1.33796e-05	1.08298e-05	9.53222e-06	1.35163e-05	1.24429e-05	7.36199e-05	6.96442e-05	5.59327e-05	1.05406e-05	8.51538e-06	9.78093e-06	9.6875e-06	8.2082e-06	1.21566e-05	8.00881e-05	7.61905e-05	7.51184e-05	9.39106e-06	7.22221e-06	1.42703e-05	3.04264e-05	3.0814e-05	3.32031e-05	4.21808e-05	5.44404e-05	4.7959e-05		PBF1		PSII repair	5	5	5	31.8	31.8	31.8	24.685	0	29.687	211390000	13	96	F4JD01;P42742	F4JD01;P42742	Proteasome subunit beta type;Proteasome subunit beta type-1	PBF1		1.18305e-05
4.39802e-05	4.33735e-05	4.10743e-05	4.3978e-06	9.74352e-06	7.32843e-06	6.82289e-05	4.99265e-05	6.96042e-05	1.38847e-05	1.40752e-05	1.44877e-05	7.47999e-06	8.27779e-06	1.11789e-05	5.64063e-05	4.87003e-05	4.84036e-05	2.16586e-05	2.2013e-05	2.02936e-05	2.02283e-05	1.85846e-05	1.65069e-05	3.66582e-05	5.12069e-05	5.12364e-05		PDI6	Protein disulfide isomerase-like 1-2	PSII repair	19	15	15	46.5	39	39	56.364	0	59.559	509800000	33	228	Q9SRG3	Q9SRG3	Protein disulfide isomerase-like 1-2	PDIL1-2		7.15658e-06
0.000105848	8.45906e-05	9.13045e-05	7.46025e-05	9.35127e-05	8.41754e-05	0.000111931	0.000110897	0.0001091	0.000110481	9.78059e-05	9.82469e-05	0.000108006	0.000106393	0.000113555	0.000113789	0.000108065	0.000111155	9.49364e-05	9.12999e-05	9.67806e-05	0.000112279	0.000103502	0.000100987	9.98749e-05	0.000106229	0.000103354		PDS	15-cis-phytoene desaturase, chloroplastic/chromoplastic	Pigment synthesis	17	17	17	35.7	35.7	35.7	62.963	0	129.1	1556700000	30	596	Q07356	Q07356	15-cis-phytoene desaturase, chloroplastic/chromoplastic	PDS		8.40969e-05
0.010718	0.0109856	0.0103429	0.0150717	0.0171512	0.0162814	0.0172342	0.0190035	0.0187018	0.0127868	0.0130357	0.012894	0.0193584	0.0196466	0.0200743	0.018077	0.0169356	0.0174662	0.0105478	0.0106687	0.0112021	0.0167039	0.0159789	0.0175483	0.0167682	0.0163536	0.0170232		PETA	Cytochrome f	Cytochrome b6f	30	30	30	72.8	72.8	72.8	35.356	0	323.31	145910000000	18	6850	P56771	P56771	Cytochrome f	petA		0.0161681
0.000837957	0.000679731	0.0009007	0.00106253	0.000981033	0.00104107	0.000931031	0.00119228	0.00110276	0.0011991	0.00104933	0.00114544	0.00100775	0.00131624	0.00102814	0.00146619	0.0015042	0.00138762	0.000819212	0.000755234	0.000940355	0.00140299	0.000886828	0.00113616	0.00126441	0.00114759	0.00110877		PETB	Cytochrome b6	Cytochrome b6f	8	8	8	26	26	26	24.152	0	323.31	5058100000	9	949	P56773	P56773	Cytochrome b6	petB		0.00102821
0.0123106	0.0118514	0.0110774	0.0147619	0.0196313	0.015699	0.0179799	0.0194563	0.0176778	0.0135838	0.0137453	0.0136251	0.0196336	0.0208916	0.0210986	0.0185923	0.0194898	0.0197284	0.0111256	0.0112397	0.0122552	0.015766	0.0186063	0.0175013	0.015599	0.0128105	0.0163597		PETD	Cytochrome b6-f complex iron-sulfur subunit, chloroplastic	Cytochrome b6f	20	20	20	69	69	69	24.366	0	323.31	109560000000	13	3212	Q9ZR03	Q9ZR03	Cytochrome b6-f complex iron-sulfur subunit, chloroplastic	petC		0.0166974
0.00313813	0.0026141	0.0023731	0.00343291	0.0032188	0.00332114	0.00457252	0.00308867	0.00425541	0.00267146	0.00293772	0.00276054	0.00348578	0.00347896	0.00433081	0.00435646	0.00468278	0.00374951	0.00277655	0.00245331	0.00220833	0.00406595	0.00397449	0.00339022	0.00419905	0.00514334	0.00438197		PETC	Cytochrome b6-f complex subunit 4	Cytochrome b6f	3	3	3	13.1	13.1	13.1	17.431	0	131.36	7224300000	4	697	P56774	P56774	Cytochrome b6-f complex subunit 4	petD		0.00332428
0.00942426	0.00909978	0.00851884	0.001791	0.00204888	0.00187158	0.00917028	0.0101352	0.00867673	0.0052507	0.00560279	0.00549395	0.0467358	0.0412722	0.049269	0.0119392	0.0119374	0.0133836	0.00544949	0.00542987	0.0050593	0.0255954	0.028285	0.0237324	0.00989783	0.0106243	0.00955383		PC	Plastocyanin major isoform, chloroplastic	Electron transfer	4	4	4	43.1	43.1	43.1	16.984	0	323.31	23540000000	3	492	P42699	P42699	Plastocyanin major isoform, chloroplastic	PETE		0.00190382
4.05042e-05	4.2115e-05	3.64192e-05	NaN	NaN	NaN	NaN	3.36761e-05	NaN	2.61781e-05	2.36274e-05	2.75105e-05	0.000115382	0.00015762	0.000118816	5.71713e-05	6.5796e-05	6.00105e-05	2.63593e-05	2.51141e-05	2.59522e-05	7.34818e-05	8.61016e-05	5.4125e-05	2.35353e-05	NaN	NaN		PETE	Plastocyanin minor isoform, chloroplastic	Electron transfer	1	1	1	11.6	11.6	11.6	21.872	0	49.367	106630000	5	44	A0A1P8APR2;P11490	A0A1P8APR2;P11490	Plastocyanin minor isoform, chloroplastic	PETE		#DIV/0!
9.57596e-05	9.2935e-05	7.71411e-05	0.000142792	0.000179845	0.000154135	0.000152191	0.0001573	0.000167584	0.000194208	0.000205958	0.000199163	0.000141717	0.000143902	0.000162833	0.000206088	0.000181427	0.000191319	9.43572e-05	0.000102889	0.000108333	0.000132591	0.000151088	0.00013801	0.00010776	0.000109002	0.000106781		PGK1	Phosphoglycerate kinase 1, chloroplastic;Phosphoglycerate kinase;Phosphoglycerate kinase 2, chloroplastic	Kinase/phosphatase	18	18	11	52.2	52.2	35.6	50.111	0	257.78	2468100000	33	781	Q9LD57	Q9LD57	Phosphoglycerate kinase 1, chloroplastic	PGK1		0.000158924
0.00178481	0.00140096	0.00127021	0.0014656	0.0013445	0.00132739	0.00206056	0.00233864	0.00210699	0.00141697	0.00132269	0.00136533	0.00110299	0.00137126	0.00136016	0.00232218	0.0023312	0.00206076	0.0013604	0.00140003	0.00142551	0.00120031	0.00104992	0.00114177	0.00192212	0.0024566	0.00233538		PGR5	Protein PROTON GRADIENT REGULATION 5, chloroplastic	Electron transfer	3	3	3	23.3	23.3	23.3	14.293	0	39.808	3357200000	4	287	Q9SL05	Q9SL05	Protein PROTON GRADIENT REGULATION 5, chloroplastic	PGR5		0.00137916
0.0014514	0.00151265	0.00168684	0.00202264	0.00209018	0.00196524	0.00187221	0.00197258	0.00174762	0.00181606	0.00180791	0.00195799	0.00223804	0.00194356	0.00208067	0.00196062	0.00166524	0.00189545	0.00169791	0.00156614	0.00152932	0.00184961	0.00198166	0.00167691	0.00170415	0.00143148	0.0017201		PGRL1A	PGR5-like protein 1A, chloroplastic	Electron transfer	14	14	12	55.9	55.9	46.3	35.721	0	323.31	13951000000	15	1449	Q8H112;A0A2H1ZEN5	Q8H112;A0A2H1ZEN5	PGR5-like protein 1A, chloroplastic	PGRL1A		0.00202602
0.000111809	0.000165221	0.000112009	4.11095e-05	4.80129e-05	4.35183e-05	0.000162069	0.00017352	0.000180764	0.000106425	0.000127507	9.64702e-05	9.44726e-05	8.80915e-05	8.85126e-05	0.00011185	0.000162813	0.000120107	0.000106501	0.000110255	9.85767e-05	9.59561e-05	9.87378e-05	7.68791e-05	0.000112518	0.000134437	0.000152871		PGRL1B	PGR5-like protein 1B, chloroplastic	Electron transfer	10	8	8	45.7	35.8	35.8	34.909	0	69.457	850470000	15	215	Q8GYC7;F4JPU9	Q8GYC7;F4JPU9	PGR5-like protein 1B, chloroplastic	PGRL1B		4.42136e-05
0.000174248	0.000175785	0.000145797	0.000191598	0.000195002	0.000170812	0.000203843	0.000207454	0.00021377	0.000234729	0.000244374	0.000227627	0.000345744	0.00021121	0.000277783	0.000241328	0.000264766	0.000288747	0.000191534	0.000170901	0.000168896	0.000275134	0.000352053	0.000246412	0.00027678	0.000208138	0.000240432		PIFI	Post-illumination chlorophyll fluorescence increase	Chlororespiration	7	7	7	47.2	47.2	47.2	23.99	0	126.98	1292500000	11	330	B3H4M0;F4J037;F4J034;Q9LVZ5;F4J036	B3H4M0;F4J037;F4J034;Q9LVZ5;F4J036		PIFI		0.000185804
1.17915e-05	1.34941e-05	9.52547e-06	3.24712e-05	3.99389e-05	3.52461e-05	7.02026e-05	8.15002e-05	8.14006e-05	2.89637e-05	2.19954e-05	2.54592e-05	3.37838e-05	3.31102e-05	3.09973e-05	9.92073e-05	0.000100624	9.58655e-05	1.17309e-05	1.10496e-05	1.4742e-05	4.48152e-05	4.27119e-05	4.38302e-05	5.45368e-05	5.95871e-05	5.70458e-05		PLGG1			3	3	3	8.2	8.2	8.2	54.016	0	27.149	401100000	17	87	Q9FVQ4	Q9FVQ4	Plastidal glycolate/glycerate translocator 1, chloroplastic	PLGG1		3.58854e-05
5.92498e-06	1.29909e-05	8.09984e-06	2.7074e-05	2.27613e-05	4.3731e-05	2.47398e-05	3.21264e-05	2.35125e-05	7.93373e-06	NaN	1.82852e-06	1.79603e-05	2.9238e-05	2.68791e-05	3.06426e-05	4.82486e-05	3.66898e-05	4.18627e-06	6.71103e-06	NaN	2.79903e-05	2.6146e-05	2.89674e-05	2.77972e-05	2.93306e-05	2.84781e-05					7	7	7	22.5	22.5	22.5	40.576	0	24.85	194860000	17	77	Q56Y42	Q56Y42	Pyridoxal reductase, chloroplastic	PLR1		3.11888e-05
5.19958e-05	4.22527e-05	5.34371e-05	4.78529e-05	4.58381e-05	4.48295e-05	3.41956e-05	5.85817e-05	3.0022e-05	3.84356e-05	3.83277e-05	3.55654e-05	6.0053e-05	3.98545e-05	5.09363e-05	6.60936e-05	6.03009e-05	6.57875e-05	4.57718e-05	4.95296e-05	4.23946e-05	5.66341e-05	5.24573e-05	5.5534e-05	5.61673e-05	2.6618e-05	3.85902e-05		PLSP1	Chloroplast processing peptidase	Thylakoid architecture	6	6	6	21	21	21	34.872	0	113	468270000	19	197	A0A1I9LMR3;Q8H0W1	A0A1I9LMR3;Q8H0W1	Chloroplast processing peptidase	PLSP1		4.61735e-05
0.000393522	0.000335203	0.000313356	0.000729819	0.000745391	0.000694938	0.00129777	0.00149072	0.00134758	0.000424186	0.000389602	0.000383434	0.0007834	0.000864979	0.000813322	0.0017171	0.00178238	0.00176149	0.000225141	0.000238281	0.000254742	0.000806599	0.000659993	0.000688838	0.001235	0.00117409	0.00122362		PMDH2			18	18	17	78.4	78.4	74.8	34.975	0	323.31	7795700000	17	1625	F4KDZ4;Q9ZP05;A0A1P8BBQ0;A8MRP1;B3H560	F4KDZ4;Q9ZP05;A0A1P8BBQ0;A8MRP1;B3H560	Malate dehydrogenase;Malate dehydrogenase, glyoxysomal	PMDH2		0.000723383
0.000171348	0.000177654	0.000141739	0.000338243	0.000366183	0.000355841	0.000357173	0.000327023	0.000356319	0.000242662	0.000225008	0.000220139	0.00046128	0.000411299	0.000398413	0.000430449	0.000443088	0.00040021	0.000177945	0.000189332	0.000220131	0.000372613	0.000382074	0.000366065	0.000281734	0.000323272	0.000350715		PNSB1	Photosynthetic NDH subunit of subcomplex B 1, chloroplastic	NDH	18	18	18	39.7	39.7	39.7	51.022	0	142.64	3982000000	24	735	Q9S9N6	Q9S9N6	Photosynthetic NDH subunit of subcomplex B 1, chloroplastic	PNSB1		0.000353422
0.000133435	0.000170326	0.000149571	0.000404195	0.000425516	0.000362385	0.000149101	0.000244659	0.000169728	0.000199546	0.000216492	0.000233953	0.000520544	0.000555077	0.000467597	0.000320106	0.000278283	0.000363868	0.000197679	0.000179078	0.000222073	0.000345011	0.000336777	0.000379237	0.000273981	0.000105665	0.000142316		PNSB2	Photosynthetic NDH subunit of subcomplex B 2, chloroplastic	NDH	21	21	21	72.4	72.4	72.4	38.005	0	290.96	2710500000	18	710	Q94AQ8;F4I891;F4I890	Q94AQ8;F4I891;F4I890	Photosynthetic NDH subunit of subcomplex B 2, chloroplastic	PNSB2;NDF2		0.000397365
0.000108869	9.30804e-05	9.14332e-05	0.00033195	0.00026694	0.000218728	0.000270707	0.00027617	0.000301363	0.000110751	0.000111574	0.000118451	0.000440732	0.000384313	0.000442113	0.000285415	0.000327146	0.000278345	8.7951e-05	9.11548e-05	0.000106727	0.000315456	0.000340697	0.000348932	0.000232719	0.000191859	0.000297921		PNSB3	Photosynthetic NDH subunit of subcomplex B 3, chloroplastic	NDH	4	4	4	42.6	42.6	42.6	22.418	0	71.89	905690000	7	177	Q9LU21	Q9LU21	Photosynthetic NDH subunit of subcomplex B 3, chloroplastic	PNSB3		0.000272539
0.000201645	0.000216828	0.000217998	0.000363863	0.000388214	0.000432689	0.000331851	0.000260015	0.000293836	0.000317948	0.000273081	0.000298984	0.000697943	0.000506593	0.00049725	0.000356212	0.000295577	0.000258402	0.000180096	0.000212633	0.000227173	0.000486844	0.000546132	0.000489409	0.000233994	0.000177896	0.000235788		PNSB5	Photosynthetic NDH subunit of subcomplex B 5, chloroplastic	NDH	5	5	5	24.5	24.5	24.5	23.746	0	101.37	1044700000	6	212	Q9FG89	Q9FG89	Photosynthetic NDH subunit of subcomplex B 5, chloroplastic	PNSB5		0.000394922
0.000151596	0.000149836	0.000124171	0.000264967	0.000349091	0.000339498	0.000264432	0.000252338	0.000241667	0.000188124	0.000209219	0.000234774	0.000353349	0.000282416	0.000329317	0.00026856	0.000288671	0.000283024	0.000162722	0.000160687	0.000193268	0.000262239	0.000254295	0.000268289	0.000259336	0.000241666	0.000280221		PNSL1	Photosynthetic NDH subunit of lumenal location 1, chloroplastic	NDH	12	12	12	52.1	52.1	52.1	26.962	0	84.595	2186200000	17	549	O80634	O80634	Photosynthetic NDH subunit of lumenal location 1, chloroplastic	PNSL1		0.000317852
0.000264372	0.000232299	0.000227876	0.00048375	0.000523914	0.000498071	0.000394821	0.000461962	0.000464019	0.0002929	0.000335373	0.000309262	0.00050181	0.000558227	0.000468689	0.000571276	0.00051585	0.000538416	0.000297896	0.000275006	0.000284033	0.000399678	0.000388433	0.000398437	0.000417868	0.000422094	0.000466278		PNSL2	Photosynthetic NDH subunit of lumenal location 2, chloroplastic	NDH	4	4	4	30	30	30	22.157	0	142.15	2356800000	11	444	Q9XI73	Q9XI73	Photosynthetic NDH subunit of lumenal location 2, chloroplastic	PNSL2		0.000501912
9.85155e-05	7.53298e-05	0.000122504	0.000255612	0.000299227	0.000303871	0.000341208	0.000304179	0.00025895	0.000165892	0.000143493	0.000177387	0.000310259	0.000310907	0.000326713	0.000442799	0.000488482	0.000472525	0.000133181	0.000108061	8.0229e-05	0.000205285	0.000183046	0.000241369	0.000362268	0.000276143	0.00026365		PNSL3	Photosynthetic NDH subunit of lumenal location 3, chloroplastic	NDH	8	8	8	30.9	30.9	30.9	24.781	0	40.751	1358800000	10	270	Q9SGH4	Q9SGH4	Photosynthetic NDH subunit of lumenal location 3, chloroplastic	PNSL3		0.000286237
0.000273636	0.000256778	0.000266517	0.000478322	0.00044511	0.000420794	0.000345217	0.000367724	0.000241835	0.000311278	0.000266389	0.000285029	0.000708585	0.000626666	0.000609173	0.000472364	0.000475099	0.00048663	0.000234237	0.000260472	0.000214367	0.000610436	0.000566392	0.000477281	0.000331307	0.000251373	0.000280045		PNSL5	Photosynthetic NDH subunit of lumenal location 5, chloroplastic	NDH	8	8	8	48.3	48.3	48.3	28.306	0	78.501	3099100000	15	469	Q9ASS6	Q9ASS6	Photosynthetic NDH subunit of lumenal location 5, chloroplastic	PNSL5		0.000448075
0.000218146	0.000216275	0.000213747	0.000261736	0.000278412	0.000244875	0.000388145	0.000387917	0.000395015	0.000231809	0.000236632	0.000237992	0.000449696	0.00045414	0.000447764	0.000452093	0.000442152	0.000434772	0.000180022	0.000171167	0.000193811	0.000422403	0.000459477	0.000423472	0.000361567	0.000342796	0.000383606		PORC	Protochlorophyllide reductase C, chloroplastic	Pigment synthesis	16	13	13	38.3	34.6	34.6	43.625	0	323.31	4197000000	24	869	F4I2F8;O48741	F4I2F8;O48741	Protochlorophyllide reductase C, chloroplastic	POR C;PORC		0.000261674
0.000293997	0.000294893	0.000274445	0.000240074	0.000244363	0.000241771	0.000617753	0.000544165	0.000616352	0.000381507	0.00036282	0.000332237	0.000706836	0.000608064	0.000637608	0.000590406	0.000625266	0.000602554	0.000269798	0.000271513	0.000267895	0.000772475	0.000774883	0.000811077	0.000588517	0.000578537	0.000687984		PORB	Protochlorophyllide reductase B, chloroplastic	Pigment synthesis	18	18	15	57.4	57.4	53.6	43.359	0	323.31	6130500000	24	1124	P21218;Q42536	P21218	Protochlorophyllide reductase B, chloroplastic	PORB		0.000242069
1.69065e-05	1.42874e-05	1.93291e-05	2.36681e-05	2.11844e-05	2.54122e-05	6.60343e-05	0.000117837	8.89844e-05	2.48703e-05	2.72614e-05	2.65116e-05	7.4348e-05	9.54524e-05	8.24852e-05	0.00014033	0.00011654	0.000145894	2.62178e-05	1.82469e-05	1.05382e-05	5.78394e-05	5.71185e-05	6.20845e-05	0.000109313	6.16426e-05	0.000102025		PPD1	PsbP domain-containing protein 1, chloroplastic	Assembly	10	10	10	31.4	31.4	31.4	32.265	0	32.361	576940000	17	217	O23403	O23403	PsbP domain-containing protein 1, chloroplastic	PPD1		2.34216e-05
8.11856e-06	9.80656e-06	4.91339e-06	NaN	2.45701e-06	NaN	5.93792e-06	5.87284e-06	7.18407e-06	4.70131e-06	6.98968e-06	9.6331e-06	1.25005e-05	1.17545e-05	1.53696e-05	8.91188e-06	8.11941e-06	1.11071e-05	6.27147e-06	5.9048e-06	5.07239e-06	NaN	4.70326e-06	2.08476e-06	7.89879e-06	4.4198e-06	6.63339e-06		PPD2	PsbP domain-containing protein 2, chloroplastic	Other/unknown	4	4	4	32.3	32.3	32.3	25.801	0	6.4744	44120000	14	9	Q8VY52	Q8VY52	PsbP domain-containing protein 2, chloroplastic	PPD2		2.45701e-06
8.06425e-05	6.20016e-05	5.95658e-05	8.41152e-05	8.90641e-05	7.92034e-05	0.000239925	0.000257718	0.000228391	9.06489e-05	8.03695e-05	8.71779e-05	0.00029158	0.000296658	0.000276169	0.00039669	0.000406654	0.000356124	6.60255e-05	7.49201e-05	7.97659e-05	0.000192267	0.000187621	0.000218796	0.00025063	0.000252752	0.000256237		PPD3	PsbP domain-containing protein 3, chloroplastic	Stress responsive	5	5	5	37.2	37.2	37.2	27.489	0	123.59	1133000000	11	347	Q9S720	Q9S720	PsbP domain-containing protein 3, chloroplastic	PPD3		8.41276e-05
4.4214e-05	4.29188e-05	3.9739e-05	3.17205e-05	2.90249e-05	2.2501e-05	7.94077e-05	7.35189e-05	7.18759e-05	4.33036e-05	4.71123e-05	4.67654e-05	0.000107061	8.73714e-05	8.85636e-05	8.81032e-05	9.30764e-05	9.34983e-05	3.71025e-05	3.83686e-05	3.97241e-05	5.31078e-05	5.5018e-05	4.32113e-05	8.35437e-05	6.97216e-05	6.88467e-05		PPD4	PsbP domain-containing protein 4, chloroplastic	Stress responsive	6	6	6	27.3	27.3	27.3	28.501	0	31.983	482150000	15	218	O49292	O49292	PsbP domain-containing protein 4, chloroplastic	PPD4		2.77488e-05
4.0922e-05	4.34897e-05	7.30722e-05	5.14907e-05	4.8853e-05	5.80529e-05	6.8356e-05	5.88003e-05	5.91799e-05	5.20693e-05	3.58911e-05	5.40771e-05	0.000111664	7.03118e-05	9.29256e-05	7.57193e-05	9.23671e-05	9.4493e-05	3.8125e-05	4.25569e-05	3.94186e-05	8.91119e-05	7.1862e-05	8.44982e-05	7.79851e-05	6.74737e-05	8.46523e-05		PPD5	PsbP domain-containing protein 5, chloroplastic	Other/unknown	7	7	7	30.8	30.8	30.8	35.328	0	21.372	449950000	13	187	A0A178U9N5;P82715	A0A178U9N5;P82715	PsbP domain-containing protein 5, chloroplastic	PPD5		5.27989e-05
0.000171283	0.000173764	0.000158924	0.000128853	8.23177e-05	7.4831e-05	0.000165453	0.00016244	0.000179613	0.00020679	0.000215836	0.00020679	8.28145e-05	9.92626e-05	9.67395e-05	0.000191821	0.000209429	0.000217751	0.000133835	0.000134086	0.00015824	9.06625e-05	9.23878e-05	9.37977e-05	0.000141989	0.000128994	0.000134794		PPD6	PsbP domain-containing protein 6, chloroplastic	Stress responsive	10	10	10	45.8	45.8	45.8	28.63	0	101.64	1326900000	18	386	Q9LXX5	Q9LXX5	PsbP domain-containing protein 6, chloroplastic	PPD6		9.53339e-05
6.61744e-06	1.16858e-05	1.00809e-05	9.58708e-06	6.9039e-06	9.40809e-06	1.19583e-05	1.13771e-05	8.10467e-06	8.6748e-06	6.16355e-06	1.05876e-05	9.02005e-06	8.34557e-06	7.81501e-06	2.46749e-05	1.65141e-05	1.34157e-05	9.70068e-06	7.73393e-06	1.19348e-05	6.06984e-06	1.14154e-05	1.03063e-05	1.02882e-05	6.98756e-06	1.27667e-05		PPD7	PsbP domain-containing protein 7, chloroplastic	Other/unknown	5	5	5	21.1	21.1	21.1	30.523	0	7.477	72691000	14	18	F4J7A7;A0A1I9LQE7	F4J7A7	PsbP domain-containing protein 7, chloroplastic	PPD7		8.63302e-06
0.000128009	0.000148478	0.000135903	0.00014039	0.000141656	0.000135205	0.000159377	0.000123638	0.000192842	8.44288e-05	0.000100634	0.000101351	0.000117011	0.000119657	9.69743e-05	0.000111777	0.000110927	0.000122414	1.01566e-05	9.28017e-06	1.21028e-05	5.10602e-06	3.95865e-06	5.69607e-06	2.16074e-06	4.45539e-06	2.3319e-06		TAP38	Protein phosphatase 2C 57	Light harvesting regulation	6	6	6	21.4	21.4	21.4	42.719	0	89.336	842310000	18	269	P49599	P49599	Protein phosphatase 2C 57	PPH1		0.000139084
0.000523498	0.000502894	0.000527668	0.000437094	0.000460479	0.000485359	0.000504649	0.000538977	0.000553903	0.000678126	0.000691631	0.000663016	0.000551382	0.000595707	0.000644046	0.000515461	0.000605593	0.000608613	0.000578723	0.000576242	0.000552111	0.000542337	0.000502819	0.000418789	0.000618585	0.000616656	0.00062274		PPL1	PsbP-like protein 1, chloroplastic	PSII repair	13	13	13	55.7	55.7	55.7	25.623	0	252.4	4275900000	15	1038	P82538	P82538	PsbP-like protein 1, chloroplastic	PPL1		0.000460977
0.000282342	0.000272672	0.00026548	0.000314466	0.000389701	0.000298038	0.000416922	0.000411793	0.000446016	0.000301308	0.000284215	0.000287191	0.000406226	0.000523356	0.000486416	0.000508467	0.000535475	0.000491903	0.000295248	0.000289186	0.000300979	0.000464024	0.000356576	0.000457733	0.000418429	0.000416423	0.000446415		PPOX1	Protoporphyrinogen oxidase 1, chloroplastic	Pigment synthesis	31	31	31	66.9	66.9	66.9	57.695	0	323.31	5849300000	29	1837	P55826	P55826	Protoporphyrinogen oxidase 1, chloroplastic	PPOX1		0.000334068
3.58355e-05	3.12406e-05	2.91948e-05	1.23101e-05	1.80057e-05	2.00824e-05	8.28556e-05	8.61456e-05	8.1101e-05	2.60009e-05	3.3336e-05	2.68867e-05	1.59738e-05	1.62265e-05	2.27941e-05	7.87591e-05	7.02237e-05	7.01505e-05	2.34839e-05	1.87466e-05	1.55111e-05	2.63292e-05	2.69759e-05	2.88143e-05	5.83918e-05	6.86917e-05	6.22578e-05		PPOX2	Protoporphyrinogen oxidase 2, chloroplastic/mitochondrial	Pigment synthesis	10	10	10	27.4	27.4	27.4	55.63	0	86.784	563890000	27	254	Q8S9J1;A0A1P8BE58;A0A1P8BE27	Q8S9J1;A0A1P8BE58;A0A1P8BE27	Protoporphyrinogen oxidase 2, chloroplastic/mitochondrial	PPOX2		1.67994e-05
3.50221e-05	4.3237e-05	2.9748e-05	2.63913e-05	5.31014e-05	3.91236e-05	2.99975e-05	3.18867e-05	2.78558e-05	4.69602e-05	4.39238e-05	4.88856e-05	7.88171e-05	7.07991e-05	8.7322e-05	4.09496e-05	3.02598e-05	4.05635e-05	2.85429e-05	3.6886e-05	2.79144e-05	3.23952e-05	3.73255e-05	3.57588e-05	2.95087e-05	3.13962e-05	4.40656e-05		PRXIIE			8	8	8	41.5	41.5	41.5	24.684	0	24.14	351020000	16	130	Q949U7	Q949U7	Peroxiredoxin-2E, chloroplastic	PRXIIE		3.95388e-05
0.0110817	0.0110665	0.011002	0.0078953	0.0078627	0.0078048	0.00834632	0.00782629	0.00812494	0.0109886	0.0102927	0.0104504	0.010075	0.00900168	0.00885944	0.00769903	0.00784764	0.00728857	0.00892036	0.00895611	0.00921151	0.00949681	0.0096714	0.00994299	0.00637012	0.00614275	0.00678849		PSAA	Photosystem I P700 chlorophyll a apoprotein A1	PSI	21	21	21	29.3	29.3	29.3	83.23	0	323.31	80178000000	18	3175	P56766	P56766	Photosystem I P700 chlorophyll a apoprotein A1	psaA		0.00785427
0.0202744	0.0220892	0.0226977	0.0164793	0.0172375	0.0177381	0.0181486	0.0191039	0.019579	0.0228402	0.0191246	0.0218095	0.0216213	0.0238064	0.021529	0.0171624	0.0173458	0.0174373	0.0174367	0.0181325	0.0187352	0.0273294	0.0253139	0.0230514	0.015223	0.0153484	0.016467		PSAB	Photosystem I P700 chlorophyll a apoprotein A2	PSI	28	28	28	37.3	37.3	37.3	82.474	0	323.31	170120000000	17	8127	P56767	P56767	Photosystem I P700 chlorophyll a apoprotein A2	psaB		0.0171516
0.0407395	0.039344	0.0368614	0.0284579	0.026394	0.0254285	0.0295015	0.0264555	0.0288254	0.0366559	0.0369121	0.0358452	0.0466625	0.0514843	0.0520326	0.0235933	0.0258535	0.0235637	0.0339706	0.0329289	0.0331134	0.0445778	0.0557317	0.0470102	0.0208951	0.0231024	0.0254503		PSAC	Photosystem I iron-sulfur center	PSI	11	11	11	91.4	91.4	91.4	9.0384	0	323.31	105460000000	6	4056	P62090	P62090	Photosystem I iron-sulfur center	psaC		0.0267601
0.0480485	0.0491798	0.0503841	0.0503546	0.0492561	0.05027	0.0403823	0.0401871	0.0383413	0.0468738	0.0456709	0.0478964	0.0557381	0.0549826	0.0571825	0.0371022	0.0359437	0.0372311	0.0474572	0.0457547	0.0459146	0.0558954	0.061648	0.054763	0.0352659	0.0340027	0.034115		PSAD	Photosystem I reaction center subunit II-2, chloroplastic;Photosystem I reaction center subunit II-1, chloroplastic	PSI	29	29	29	76.4	76.4	76.4	22.598	0	323.31	305100000000	13	10282	Q9S7H1;Q9SA56	Q9S7H1;Q9SA56	Photosystem I reaction center subunit II-1, chloroplastic;Photosystem I reaction center subunit II-2, chloroplastic	psaD1;PSAD2		0.0499602
0.0422609	0.0454314	0.0476539	0.029999	0.0293246	0.0330362	0.03182	0.0257703	0.0277718	0.0457534	0.0427902	0.0422761	0.0390749	0.0332307	0.033896	0.0250775	0.0262946	0.0237541	0.0413506	0.0414413	0.0385183	0.0337032	0.0325394	0.027843	0.0230173	0.0262981	0.0258618		PSAE1	Photosystem I reaction center subunit IV A, chloroplastic	PSI	11	11	7	53.8	53.8	48.3	14.967	0	323.31	118130000000	7	2675	Q9S831	Q9S831	Photosystem I reaction center subunit IV A, chloroplastic	PSAE1		0.0307866
0.0105813	0.0108632	0.0113256	0.00604096	0.00659079	0.00611091	0.00988753	0.0087679	0.00830364	0.00981625	0.0091712	0.00993425	0.00895824	0.00728013	0.00763561	0.00873549	0.00851792	0.0087179	0.0104923	0.0104543	0.00956817	0.00839464	0.00823542	0.00761955	0.00850932	0.00763105	0.00773851		PSAE2	Photosystem I reaction center subunit IV B, chloroplastic	PSI	10	6	6	55.9	50.3	50.3	15.189	0	323.31	26247000000	6	917	Q9S714	Q9S714	Photosystem I reaction center subunit IV B, chloroplastic	PSAE2		0.00624755
0.0314833	0.0308109	0.0305081	0.0243369	0.0275066	0.0274926	0.0243183	0.0269567	0.0248122	0.0305143	0.0323332	0.0309638	0.0212148	0.0225814	0.0230118	0.0271741	0.0271053	0.0269198	0.0306369	0.0312148	0.0332916	0.0235244	0.0234807	0.0219904	0.0262113	0.0252097	0.0247713		PSAF	Photosystem I reaction center subunit III, chloroplastic	PSI	21	21	21	48.4	48.4	48.4	24.173	0	323.31	162680000000	12	3675	Q9SHE8	Q9SHE8	Photosystem I reaction center subunit III, chloroplastic	PSAF		0.0264454
0.010605	0.0109403	0.010734	0.00847869	0.00976895	0.00872159	0.00702888	0.00712359	0.00703027	0.0101939	0.0101191	0.0105725	0.0109131	0.0134114	0.0125507	0.00677662	0.00641581	0.00594093	0.00920405	0.0102816	0.010739	0.0101875	0.00966542	0.0116878	0.00631318	0.00677315	0.00649119		PSAG	Photosystem I reaction center subunit V, chloroplastic	PSI	8	8	8	44.4	44.4	44.4	17.085	0	104.2	42254000000	9	1430	Q9S7N7	Q9S7N7	Photosystem I reaction center subunit V, chloroplastic	PSAG		0.00898974
0.00721843	0.00831274	0.00953226	0.00609574	0.00635156	0.00746528	0.00483699	0.00556922	0.00459655	0.0101901	0.00949544	0.0111714	0.00856581	0.00649365	0.0063774	0.00543051	0.0043207	0.00427804	0.00785926	0.00827973	0.0103379	0.00634567	0.00745908	0.00633785	0.00541935	0.00283751	0.00702306		PSAH	Photosystem I reaction center subunit VI-1, chloroplastic;Photosystem I reaction center subunit VI-2, chloroplastic	PSI	3	3	3	31	31	31	15.216	0	323.31	20763000000	6	1423	Q9SUI7;Q9SUI6	Q9SUI7;Q9SUI6	Photosystem I reaction center subunit VI-1, chloroplastic;Photosystem I reaction center subunit VI-2, chloroplastic	PSAH1;PSAH2		0.00663753
0.00224016	0.00163071	0.00266657	0.00220935	0.00199567	0.00200238	0.00104807	0.00112552	0.00105715	0.0023774	0.00188468	0.0021681	0.00261381	0.00295764	0.00230554	0.00129986	0.00145297	0.00124788	0.00192971	0.00204213	0.00193086	0.00223828	0.00183333	0.00178201	0.00198625	0.00137085	0.00132546		PSAK	Photosystem I reaction center subunit psaK, chloroplastic	PSI	5	5	5	46.9	46.9	46.9	13.206	0	323.31	4799200000	5	341	Q9SUI5	Q9SUI5	Photosystem I reaction center subunit psaK, chloroplastic	PSAK		0.00206913
0.0148166	0.0153746	0.0190575	0.0126572	0.0110457	0.0125259	0.00885067	0.00859774	0.00899351	0.0174382	0.0153245	0.0162508	0.0116639	0.0150791	0.0111892	0.0107639	0.00882447	0.00876278	0.016785	0.0145394	0.0154051	0.0135996	0.0112165	0.0125406	0.00922179	0.00843406	0.0091273		PSAL	Photosystem I reaction center subunit XI, chloroplastic	PSI	11	11	11	46.3	46.3	46.3	30.441	0	323.31	74978000000	12	2396	A0A1P8B6D0;Q9SUI4	A0A1P8B6D0;Q9SUI4	Photosystem I reaction center subunit XI, chloroplastic	PSAL		0.0120763
0.0255354	0.0256314	0.0267429	0.0245241	0.0221707	0.0220297	0.0150373	0.0138311	0.0147415	0.0258998	0.0243915	0.0246295	0.00838816	0.00800167	0.00772526	0.0195436	0.0198296	0.0195898	0.0236798	0.0244076	0.0232577	0.00973073	0.00993312	0.00957542	0.0168922	0.0177817	0.0184263		PSAN	Photosystem I reaction center subunit N, chloroplastic	PSI	12	12	12	36.8	36.8	36.8	18.429	0	323.31	82281000000	9	3416	P49107;F4KC80	P49107	Photosystem I reaction center subunit N, chloroplastic	PSAN		0.0229082
0.000435855	0.00101733	0.00655354	0.00243076	0.00216189	0.00291413	0.000705091	0.00107633	0.00105016	0.00514462	0.00345698	0.00574332	0.00218226	0.00304682	0.00156529	0.000945296	0.000441582	0.000937162	0.00561609	0.00255687	0.0040166	0.00270047	0.00139936	0.00178172	0.00307552	0.000377176	0.00116849		PSAO	Photosystem I subunit O	PSI	4	4	4	25.7	25.7	25.7	15.143	0	289.91	4667500000	4	445	Q949Q5	Q949Q5	Photosystem I subunit O	PSAO		0.00250226
0.00189184	0.00197754	0.00186769	0.00211466	0.00247288	0.00256595	0.00196698	0.00196834	0.00224583	0.00182927	0.00174143	0.00185674	0.00140065	0.00148838	0.00140137	0.00225078	0.00216089	0.00205141	0.00184596	0.00189873	0.00201462	0.00111088	0.00109696	0.0011531	0.00238366	0.00248047	0.0032351		PSB27-1	Photosystem II repair protein PSB27-H1, chloroplastic	PSII repair	9	9	9	38.5	38.5	38.5	18.834	0	323.31	8897400000	9	1374	Q9LR64	Q9LR64	Photosystem II repair protein PSB27-H1, chloroplastic	PSB27-1		0.0023845
2.6053e-05	2.11824e-05	2.52005e-05	5.30199e-06	6.14524e-06	7.26764e-06	1.47761e-05	1.62011e-05	3.87984e-05	3.26389e-05	2.80358e-05	2.28434e-05	8.98775e-06	1.82737e-05	1.36867e-05	4.24026e-05	2.33152e-05	3.56239e-05	1.55851e-05	2.42141e-05	1.42342e-05	1.53774e-05	1.12538e-05	1.04836e-05	1.36981e-05	1.72689e-05	1.69328e-05		PSB27-2	Photosystem II D1 precursor processing protein PSB27-H2, chloroplastic	PSII repair	3	3	3	25.5	25.5	25.5	16.203	0	8.4238	58422000	7	16	A0A1P8ASY3;Q9ZVZ9	A0A1P8ASY3;Q9ZVZ9	Photosystem II D1 precursor processing protein PSB27-H2, chloroplastic	PSB27-2		6.23829e-06
2.47167e-05	2.31553e-05	2.26527e-05	4.03373e-05	3.5994e-05	3.82006e-05	3.69242e-05	4.73401e-05	3.79621e-05	3.55169e-05	3.13788e-05	2.99714e-05	5.17289e-05	3.19917e-05	2.46857e-05	5.06518e-05	6.62482e-05	5.33997e-05	3.96297e-05	3.98786e-05	4.23853e-05	4.07949e-05	3.58463e-05	5.66774e-05	3.75567e-05	3.94593e-05	4.10894e-05		PSB28	Photosystem II reaction center PSB28 protein, chloroplastic	PSII	1	1	1	5.6	5.6	5.6	21.943	0	28.863	122840000	8	37	F4JM05;Q8W0Y8	F4JM05;Q8W0Y8	Photosystem II reaction center Psb28 protein;Photosystem II reaction center PSB28 protein, chloroplastic	PSB28		3.81773e-05
0.0318361	0.0273459	0.0275919	0.030252	0.0343204	0.031537	0.0315959	0.0315965	0.0318782	0.0301744	0.0301276	0.0305763	0.0345021	0.0372066	0.0348111	0.0304835	0.0324601	0.0306494	0.0286199	0.0292402	0.0306465	0.0367167	0.0421694	0.0360117	0.0272927	0.0252777	0.0287961		PSBA (D1)	Photosystem II protein D1	PSII	11	11	11	30.3	30.3	30.3	38.936	0	323.31	161460000000	10	5125	P83755	P83755	Photosystem II protein D1	psbA		0.0320365
0.0573395	0.0591919	0.0582641	0.0643204	0.0685817	0.0664644	0.0707256	0.0718162	0.0720054	0.056896	0.0585176	0.061823	0.0618684	0.0613883	0.0631601	0.0634193	0.0592802	0.0626389	0.0629785	0.0597134	0.0632513	0.0632804	0.0658472	0.0678295	0.0670223	0.0602621	0.0703995		PSBB (CP47)	Photosystem II CP47 reaction center protein	PSII	34	34	34	46.9	46.9	46.9	56.036	0	323.31	452720000000	14	14938	P56777	P56777	Photosystem II CP47 reaction center protein	psbB		0.0664555
0.0573512	0.0567835	0.0552567	0.0640811	0.0601566	0.0607724	0.0533088	0.0547389	0.0530754	0.0567893	0.0540614	0.0560857	0.0643899	0.064538	0.0638599	0.0535582	0.0574951	0.0530602	0.0528852	0.0560046	0.0521349	0.0724832	0.072216	0.0671062	0.0459623	0.0495171	0.052152		PSBC (CP43)	Photosystem II CP43 reaction center protein	PSII	27	27	27	38.3	38.3	38.3	51.867	0	323.31	411140000000	14	13724	P56778	P56778	Photosystem II CP43 reaction center protein	psbC		0.06167
0.0612139	0.0633874	0.0607778	0.0673435	0.0697006	0.0620728	0.0707243	0.066446	0.0719449	0.0596637	0.0633483	0.0611167	0.0706711	0.0736848	0.06593	0.0630529	0.0642909	0.0619377	0.0666418	0.0650992	0.0656863	0.0654619	0.0702734	0.0605321	0.0635174	0.0661891	0.0679666		PSBD (D2)	Photosystem II D2 protein	PSII	13	13	13	31.2	31.2	31.2	39.547	0	323.31	333990000000	10	3943	P56761	P56761	Photosystem II D2 protein	psbD		0.0663723
0.0809876	0.0774699	0.0732043	0.092572	0.0913158	0.0854154	0.0968995	0.0910127	0.0946107	0.0728495	0.0775701	0.0723675	0.0865212	0.0823627	0.0864816	0.0807068	0.0925036	0.0929568	0.0889324	0.0841272	0.0865954	0.0836252	0.0894632	0.0930777	0.0972005	0.101616	0.0901187		PSBE	Cytochrome b559 subunit alpha	PSII	5	5	5	48.2	48.2	48.2	9.3864	0	323.31	220310000000	5	4549	P56779	P56779	Cytochrome b559 subunit alpha	psbE		0.0897677
0.0101265	0.0126267	0.0128405	0.00919699	0.0112863	0.0100413	0.0134004	0.00960718	0.010444	0.0110879	0.0114488	0.011095	0.00674921	0.00493583	0.00454858	0.0092651	0.00864323	0.00829003	0.0152043	0.0154244	0.0156697	0.00614387	0.00736757	0.00592876	0.0107295	0.0110432	0.012157		PSBF	Cytochrome b559 subunit beta	PSII	2	2	2	30.8	30.8	30.8	4.4242	0	147.55	9930700000	2	535	P62095	P62095	Cytochrome b559 subunit beta	psbF		0.0101749
0.118366	0.122053	0.120831	0.104111	0.0859947	0.0965014	0.108367	0.0909817	0.106398	0.116484	0.113134	0.112947	0.0909221	0.0826503	0.0842678	0.102191	0.0985985	0.0993653	0.112744	0.124458	0.11358	0.0910659	0.0693576	0.104629	0.107418	0.123566	0.0960162		PSBH	Photosystem II reaction center protein H	PSII	3	3	3	23.3	23.3	23.3	7.7018	0	37.381	103220000000	2	911	P56780	P56780	Photosystem II reaction center protein H	psbH		0.0955357
0.000206485	0.000180483	0.00135751	0.00213118	0.00247461	0.00427004	0.000146323	7.8237e-05	0.000185043	0.00157609	0.00146242	0.00252223	0.00204844	0.0024146	0.00172992	5.10211e-05	NaN	0.000117488	0.0028152	0.00113115	0.00152038	0.00410016	0.0017248	0.00138924	0.00396524	NaN	0.000122141					2	2	2	97.4	97.4	97.4	4.4701	0	148.25	1389000000	2	101	P60129	P60129	Photosystem II reaction center protein L	psbL		0.00295861
0.0836949	0.0796989	0.0780431	0.077865	0.0744363	0.071259	0.0770077	0.077033	0.077009	0.0781334	0.0787895	0.0761009	0.0679031	0.0634017	0.0678127	0.0768793	0.0810126	0.0768126	0.0802355	0.0809286	0.0764432	0.059357	0.0593531	0.0633752	0.073953	0.0856238	0.0759096		PSBO1	Oxygen-evolving enhancer protein 1-1, chloroplastic	PSII	36	36	16	70.8	70.8	58.4	35.142	0	323.31	831050000000	22	10072	P23321	P23321	Oxygen-evolving enhancer protein 1-1, chloroplastic	PSBO1		0.0745201
0.00676353	0.00695037	0.00749139	0.00734139	0.00690896	0.00770484	0.0069784	0.00659833	0.00607465	0.00758699	0.00696848	0.00739368	0.00666094	0.00561797	0.00623835	0.00701889	0.00660889	0.0068956	0.00663226	0.0066026	0.00624199	0.00522378	0.00521665	0.00465452	0.00723286	0.00541896	0.00724372		PSBO2	Oxygen-evolving enhancer protein 1-2, chloroplastic	PSII	32	12	12	67.1	47.1	47.1	35.019	0	323.31	73858000000	22	2535	Q9S841	Q9S841	Oxygen-evolving enhancer protein 1-2, chloroplastic	PSBO2		0.0073184
0.0517614	0.0535669	0.0498136	0.0266596	0.0275763	0.0287608	0.0374306	0.041439	0.0375235	0.0500985	0.054541	0.0533114	0.0431133	0.037315	0.0415477	0.0393097	0.034817	0.0418374	0.0540993	0.0531496	0.0550857	0.0357693	0.0386257	0.0370525	0.0493962	0.0471749	0.0558796		PSBP1	Oxygen-evolving enhancer protein 2-1, chloroplastic	PSII	18	18	18	50.6	50.6	50.6	28.095	0	323.31	305270000000	14	8757	Q42029;O49344	Q42029	Oxygen-evolving enhancer protein 2-1, chloroplastic	PSBP1		0.0276656
0.0225987	0.019394	0.0196778	0.0213863	0.0241564	0.0217756	0.0120879	0.0133639	0.0135321	0.023556	0.0223595	0.0217299	0.00484368	0.00577026	0.00550999	0.0203166	0.0211391	0.0210685	0.019661	0.0204353	0.0218573	0.0122368	0.0120406	0.0123585	0.0264119	0.0257509	0.0241992		PSBQ1	Oxygen-evolving enhancer protein 3-1, chloroplastic	PSII	21	19	19	50.9	46.4	46.4	23.866	0	323.31	98242000000	11	5280	Q9XFT3	Q9XFT3	Oxygen-evolving enhancer protein 3-1, chloroplastic	PSBQ1		0.0224394
0.0306834	0.0277707	0.0264074	0.0147615	0.015408	0.0140229	0.0121922	0.0115466	0.0122602	0.0296292	0.0305028	0.0290241	0.00763783	0.00719866	0.00727498	0.0145665	0.0155679	0.0136293	0.0300208	0.0298064	0.0310555	0.0100676	0.0118369	0.0106295	0.0168086	0.0168527	0.0189072		PSBQ2	Oxygen-evolving enhancer protein 3-2, chloroplastic	PSII	22	22	20	57.8	57.8	57.4	24.643	0	323.31	122830000000	14	4458	Q41932	Q41932	Oxygen-evolving enhancer protein 3-2, chloroplastic	PSBQ2		0.0147308
0.00537766	0.00808961	0.00658883	0.00447154	0.00640009	0.00512927	0.00534998	0.00460025	0.00477872	0.00514776	0.00743722	0.00769182	0.00573957	0.00483826	0.00348404	0.00545215	0.00490267	0.00515129	0.00646192	0.00814734	0.00782333	0.00389912	0.00461155	0.00470353	0.00483464	0.0041322	0.00524731		PSBR	Photosystem II 10 kDa polypeptide, chloroplastic	PSII	5	5	5	40.7	40.7	40.7	14.586	0	297.65	19356000000	7	975	P27202	P27202	Photosystem II 10 kDa polypeptide, chloroplastic	PSBR		0.00533363
0.00996658	0.00915193	0.00909921	0.010462	0.0113386	0.0108686	0.0155346	0.0162675	0.0152449	0.0114859	0.0105748	0.011173	0.0119678	0.0135511	0.0122396	0.0194658	0.0198569	0.0191587	0.00914342	0.00953479	0.00990858	0.00996824	0.0100518	0.00952596	0.0144936	0.0145535	0.0142202		PSBS	Photosystem II 22 kDa protein, chloroplastic	Light harvesting regulation	12	12	12	34	34	34	28.007	0	323.31	85518000000	13	2167	Q9XF91;F4IEG8	Q9XF91;F4IEG8	Photosystem II 22 kDa protein, chloroplastic	PSBS;NPQ4		0.0108897
0.000762017	0.000867847	0.000860231	0.00189251	0.0008538	0.00112136	0.00216366	0.0018223	0.00192815	0.000839576	0.000637991	0.000681355	0.000961721	0.0015756	0.0016427	0.0024102	0.00249954	0.00236384	0.000802611	0.000708523	0.000523747	0.0015528	0.00150041	0.00124859	0.00232078	0.00251988	0.00260384		PSBT	Photosystem II 5 kDa protein, chloroplastic	PSII	2	2	2	9.1	9.1	9.1	15.633	0	77.027	7752200000	10	1387	A0A1I9LS90;Q39195	A0A1I9LS90;Q39195	Photosystem II 5 kDa protein, chloroplastic	PSBT		0.00128922
0.000163114	0.000135283	0.000118088	0.000178258	0.000183446	0.00014033	0.000351216	0.000271944	0.000337186	0.000132897	0.000139568	0.000136788	0.000326334	0.000263053	0.000233381	0.000475651	0.000490391	0.000444881	8.15678e-05	9.17099e-05	8.74757e-05	0.000336047	0.000264033	0.000256885	0.000234709	0.000288458	0.000302151		PSRP5	50S ribosomal protein 5, chloroplastic	Ribosome	2	2	2	23	23	23	16.361	0	35.436	765460000	6	177	Q9LER7	Q9LER7	50S ribosomal protein 5, chloroplastic	PSRP5		0.000167345
0.000157078	0.00019274	7.1627e-05	0.000284577	0.000231617	0.000318466	0.000411694	0.000387432	0.000382189	0.000229479	0.000148693	0.000288074	0.000355663	0.000244566	0.0003214	0.00076342	0.00070331	0.000720813	0.000136694	0.000117813	0.000156685	0.00033617	0.000408372	0.000469188	0.000601783	0.00048843	0.000821255		PSRP6		Ribosome	3	3	3	37.2	37.2	37.2	13.848	0	58.204	769770000	4	132	A0A1P8BCP6;Q9FKP0	A0A1P8BCP6;Q9FKP0	50S ribosomal protein 6, chloroplastic	PSRP6		0.00027822
7.27513e-06	5.54936e-06	6.70746e-06	6.68338e-06	5.45816e-06	5.52706e-06	2.2317e-05	2.77906e-05	2.62219e-05	7.12844e-06	7.0802e-06	5.08244e-06	7.84065e-06	1.14752e-05	9.01305e-06	3.05901e-05	2.79438e-05	2.97112e-05	5.7776e-06	7.02027e-06	7.22034e-06	1.21742e-05	8.97168e-06	7.75422e-06	1.9267e-05	1.84058e-05	2.04464e-05		PSY	PHYTOENE SYNTHASE	Plastoglobule	5	5	5	20.8	20.8	20.8	49.222	0	17.417	170510000	24	88	F4KGX7;P37271	F4KGX7;P37271	Phytoene synthase, chloroplastic	PSY;PSY1		5.88953e-06
1.34741e-05	1.58828e-05	1.28184e-05	3.30026e-05	5.31266e-05	3.75164e-05	6.87848e-05	8.12747e-05	7.42455e-05	2.09636e-05	2.29708e-05	1.32419e-05	5.50454e-05	9.4265e-05	8.30581e-05	0.000165219	0.000151348	0.000149158	1.60823e-05	1.92292e-05	1.59174e-05	6.69793e-05	5.85997e-05	6.9392e-05	3.25625e-05	6.01016e-05	7.57258e-05		PTAC5	Protein disulfide isomerase pTAC5, chloroplastic	Other/unknown	14	14	14	43.4	43.4	43.4	44.019	0	149.07	684780000	21	202	A1A6M1;A0A1P8B4I3	A1A6M1;A0A1P8B4I3		PTAC5		4.12152e-05
0.00113452	0.0010121	0.000992634	0.000675574	0.000690968	0.000613592	0.00413154	0.00464499	0.00498114	0.00105987	0.00107083	0.000994947	0.000779681	0.000896641	0.000829311	0.00354919	0.00391979	0.00370163	0.00082083	0.000867942	0.000886091	0.00149553	0.00131981	0.00148155	0.0037302	0.0040736	0.00427316		RAT5			6	6	3	36.2	36.2	29.2	13.658	0	96.306	6348300000	6	392	Q9LD28;O81826;Q9C681	Q9LD28;O81826;Q9C681	Histone H2A.6;Probable histone H2A.3;Probable histone H2A.1	RAT5		0.000660045
0.00720204	0.00687589	0.00694153	0.0094896	0.00935873	0.00930628	0.0250606	0.0245577	0.0254273	0.00464049	0.00457201	0.00430551	0.0224773	0.0232697	0.0238365	0.028755	0.03139	0.0299129	0.00500402	0.00506368	0.00495083	0.0192518	0.0195622	0.019423	0.0223682	0.0222943	0.0249321		RBCL	Ribulose bisphosphate carboxylase large chain	Carbon fixation	56	56	56	73.1	73.1	73.1	52.954	0	323.31	196090000000	22	7151	O03042;P93292;F4INE2	O03042	Ribulose bisphosphate carboxylase large chain	rbcL		0.00938487
0.001293	0.00120114	0.00149978	0.00180226	0.00203991	0.00178657	0.00495528	0.00794008	0.00524523	0.00106969	0.00112035	0.0011841	0.00431921	0.0053273	0.00528356	0.00900454	0.00610437	0.00782978	0.00111279	0.00109066	0.0011552	0.00404437	0.00350461	0.0034701	0.00750574	0.00440141	0.00710717		RBCS-1A	Ribulose bisphosphate carboxylase small chain 1A, chloroplastic	Carbon fixation	19	11	11	63.9	53.9	53.9	20.216	0	323.31	25449000000	12	2285	P10795;F4HRR5	P10795	Ribulose bisphosphate carboxylase small chain 1A, chloroplastic	RBCS-1A		0.00187625
0.00269649	0.00252469	0.00268913	0.0034738	0.00343205	0.00335671	0.00834801	0.00918313	0.00839483	0.00187241	0.00186355	0.00183047	0.00784203	0.00862709	0.00802382	0.012504	0.0122051	0.0115899	0.00186427	0.00188092	0.00197765	0.00724773	0.00648599	0.00644977	0.0100386	0.00882524	0.00891204		RBCS-2B;RBCS-3B	Ribulose bisphosphate carboxylase small chain 3B, chloroplastic;Ribulose bisphosphate carboxylase small chain 2B, chloroplastic;Ribulose bisphosphate carboxylase small chain	Carbon fixation	21	21	5	68	68	23.8	20.284	0	323.31	43363000000	13	3344	P10798;P10797;B3H5S2;F4KA76	P10798;P10797;B3H5S2;F4KA76	Ribulose bisphosphate carboxylase small chain 3B, chloroplastic;Ribulose bisphosphate carboxylase small chain 2B, chloroplastic;Ribulose bisphosphate carboxylase small chain	RBCS-3B;RBCS-2B;At5g38410		0.00342085
9.20868e-05	8.047e-05	7.17747e-05	4.607e-05	4.27945e-05	4.91006e-05	0.000388742	0.000381348	0.000413542	0.000103385	0.00011645	0.00010308	0.000112368	0.000110141	0.000115723	0.00030831	0.000321317	0.000289075	0.000103693	0.000102099	0.000108149	0.000181053	0.000208925	0.000169529	0.000176199	0.000211793	0.000231997		CCR2;RBG7			8	8	5	49.4	49.4	42	16.89	0	191.22	1070900000	12	298	Q03250;F4IHK9	Q03250;F4IHK9	Glycine-rich RNA-binding protein 7	RBG7;CCR2		4.59884e-05
9.35008e-06	1.02709e-05	8.64064e-06	1.67032e-05	1.0063e-05	1.46563e-05	5.26427e-05	5.12415e-05	6.22716e-05	6.40357e-06	8.27071e-06	8.08778e-06	1.99021e-05	2.04774e-05	1.97467e-05	4.79287e-05	3.90067e-05	4.62465e-05	8.04058e-06	7.75481e-06	6.73944e-06	4.19448e-05	5.5005e-05	2.97649e-05	2.407e-05	2.69058e-05	3.22958e-05		CCR1;RBG8			7	4	4	45.6	37.9	37.9	16.578	0	14.838	158570000	12	112	Q03251;F4JVC0;F4JVC1;F4JVB9	Q03251;F4JVC0;F4JVC1;F4JVB9	Glycine-rich RNA-binding protein 8	RBG8;CCR1		1.38075e-05
0.00435431	0.00434129	0.00427865	0.0155087	0.0152059	0.0147864	0.0203727	0.0217689	0.0205343	0.0106246	0.0103093	0.0104549	0.00759095	0.00741425	0.00768918	0.026158	0.0256881	0.0252967	0.00510314	0.00515822	0.00490352	0.0102221	0.0105598	0.00934022	0.0130873	0.0141	0.0143671		RCA	Ribulose bisphosphate carboxylase/oxygenase activase, chloroplastic	Carbon fixation	42	42	42	79.1	79.1	79.1	51.981	0	323.31	139650000000	21	9170	P10896;F4IVZ7	P10896;F4IVZ7	Ribulose bisphosphate carboxylase/oxygenase activase, chloroplastic	RCA		0.015167
0.000545433	0.000501221	0.000457524	0.000520033	0.000616208	0.000433865	0.00100346	0.00113529	0.00111723	0.000590629	0.000595552	0.000609695	0.00104586	0.000988918	0.00103356	0.0014412	0.00156403	0.00140553	0.000439307	0.000460875	0.000452961	0.000929611	0.000969148	0.00100632	0.00107646	0.00112602	0.0011844		RPL9	50S ribosomal protein L9, chloroplastic	Ribosome	13	13	13	51.3	51.3	51.3	22.134	0	102.64	5058600000	11	704	P25864	P25864	50S ribosomal protein L9, chloroplastic	Riq		0.000523369
9.13482e-06	6.93269e-06	6.82004e-06	NaN	NaN	4.7093e-06	7.36028e-06	1.37979e-05	8.3798e-06	1.03088e-05	1.49242e-05	1.4601e-05	2.06454e-05	2.67284e-05	1.56647e-05	1.94029e-05	2.90453e-05	2.03802e-05	9.77641e-06	1.24209e-05	7.50734e-06	1.49571e-05	1.6389e-05	1.89691e-05	3.81688e-06	3.77105e-06	5.03646e-06		ROC4		PSII repair	2	2	2	8.1	8.1	8.1	28.079	0.0011198	4.725	99461000	18	38	F4IX28;F4IX26;P34791	F4IX28;F4IX26;P34791	Peptidyl-prolyl cis-trans isomerase;Peptidyl-prolyl cis-trans isomerase CYP20-3, chloroplastic	ROC4;CYP20-3		4.7093e-06
1.29391e-05	1.10101e-05	1.04991e-05	1.29569e-05	1.30114e-05	1.069e-05	1.70425e-05	2.07231e-05	1.88504e-05	1.88756e-05	2.32666e-05	1.99965e-05	1.19097e-06	2.39333e-05	1.96554e-05	2.23601e-05	1.8771e-05	2.53985e-05	1.38683e-05	1.20722e-05	1.23816e-05	2.07154e-05	2.02096e-05	1.78958e-05	8.29371e-06	1.00013e-05	1.07204e-05		RPI3			2	2	2	13	13	13	29.305	0	37.855	131930000	17	62	Q9S726	Q9S726	Probable ribose-5-phosphate isomerase 3, chloroplastic	RPI3		1.22194e-05
0.000469323	0.000401505	0.000370666	0.000510348	0.000603394	0.000591353	0.00104573	0.00102862	0.00103946	0.000543626	0.000531701	0.000546345	0.000943246	0.000951082	0.000899154	0.00133733	0.00137568	0.00130566	0.000360693	0.000355965	0.000347698	0.000819152	0.000791508	0.000845495	0.00095659	0.001012	0.00098447		RPL1	50S ribosomal protein L1, chloroplastic;Ribosomal protein	Ribosome	20	20	20	51.4	51.4	51.4	37.632	0	323.31	7063900000	17	853	Q9LY66;F4J296	Q9LY66;F4J296	50S ribosomal protein L1, chloroplastic;Ribosomal protein	RPL1;At3g63490		0.000568365
0.000191701	0.00015817	0.000149919	0.0002455	0.000204848	0.00021741	0.000562993	0.000512213	0.00049387	0.000235315	0.000239344	0.000229364	0.000431026	0.000362082	0.000370979	0.000660455	0.000684473	0.000631251	0.000171888	0.000159734	0.000164257	0.000354106	0.000313434	0.000319098	0.00040531	0.000448061	0.000513418		RPL10	50S ribosomal protein L10, chloroplastic	Ribosome	8	8	8	36.4	36.4	36.4	24.736	0	91.68	2426300000	13	384	Q9FY50	Q9FY50	50S ribosomal protein L10, chloroplastic	RPL10		0.000222586
0.00017678	0.000140269	0.00016107	0.000202047	0.000295748	0.000187326	0.000356788	0.000389012	0.000360218	0.00022861	0.000206738	0.00020324	0.000349405	0.000344397	0.000391184	0.000738994	0.00088749	0.000675727	0.000142312	0.000147371	0.000141031	0.000422954	0.000391665	0.000320879	0.000473166	0.000413014	0.00046455		RPL11	50S ribosomal protein L11, chloroplastic	Ribosome	9	9	9	47.7	47.7	47.7	23.148	0	104.29	2592700000	14	525	Q9MAP3	Q9MAP3	50S ribosomal protein L11, chloroplastic	RPL11		0.000228374
0.000198196	0.000139728	0.000161715	0.000359683	0.00041802	0.000361257	0.000337522	0.000541092	0.000499434	0.00016278	0.000193714	0.000171697	0.000203728	0.000240579	0.000264256	0.00110232	0.00128501	0.00207862	0.000103113	0.000120428	0.00012669	0.000438109	0.000374985	0.000438585	0.000722957	0.000924636	0.000742797		RPL12A;RPL12C	50S ribosomal protein L12-3, chloroplastic;50S ribosomal protein L12-1, chloroplastic	Ribosome	9	9	9	29.4	29.4	29.4	19.682	0	283.87	2855700000	11	477	P36212;P36210	P36212;P36210	50S ribosomal protein L12-3, chloroplastic;50S ribosomal protein L12-1, chloroplastic	RPL12C;RPL12A		0.000379653
0.000197427	0.000151339	0.000176977	4.20855e-05	1.36104e-05	0.000134915	0.000127567	0.000102772	0.000126925	7.63185e-05	7.24934e-05	0.000167178	7.54617e-05	6.92369e-05	6.24375e-05	0.000160498	0.000203401	0.000150941	4.89233e-05	5.59168e-05	8.79194e-05	6.07914e-05	5.10005e-05	5.5172e-05	0.000128165	0.000105706	9.39205e-05		RPL13		Ribosome	5	5	5	31.5	31.5	31.5	26.788	0	33.749	719760000	14	50	Q9SYL9	Q9SYL9	50S ribosomal protein L13, chloroplastic	RPL13		6.3537e-05
0.000369134	0.000326851	0.000323595	0.000435351	0.000403485	0.000414659	0.000666024	0.000764271	0.000674429	0.000445627	0.000424712	0.00040771	0.000872521	0.000773793	0.000818477	0.00123385	0.00113718	0.000998438	0.00029004	0.000291671	0.000256205	0.000767015	0.000762076	0.000761859	0.000700731	0.000696096	0.000743691		RPL14	50S ribosomal protein L14, chloroplastic	Ribosome	7	7	7	64.8	64.8	64.8	13.582	0	165.19	2673800000	8	499	P56792	P56792	50S ribosomal protein L14, chloroplastic	rpl14		0.000417832
0.000298043	0.000284459	0.000305591	0.000418184	0.000425268	0.000428976	0.00102955	0.000947015	0.00100692	0.000354789	0.000322388	0.000335023	0.000875329	0.000713926	0.000843196	0.00129272	0.00118396	0.00118872	0.000239479	0.000243818	0.000243457	0.0007323	0.000764825	0.000761826	0.00089003	0.000972359	0.00101446		RPL15	50S ribosomal protein L15, chloroplastic	Ribosome	19	19	19	51.3	51.3	51.3	29.707	0	323.31	6488300000	18	1036	P25873	P25873	50S ribosomal protein L15, chloroplastic	RPL15		0.000424143
0.000643003	0.000476429	0.000455928	0.00076436	0.000580822	0.000465944	0.00137004	0.00140211	0.00136628	0.000639439	0.000587616	0.000486255	0.00117161	0.00113718	0.00116081	0.00173364	0.00212093	0.00178444	0.000383311	0.000384496	0.000317887	0.00113192	0.00121717	0.000978319	0.00116492	0.00120555	0.00131635		RPL16	50S ribosomal protein L16, chloroplastic	Ribosome	8	8	8	54.8	54.8	54.8	15.294	0	182.28	2632800000	5	585	P56793;Q84WZ8	P56793	50S ribosomal protein L16, chloroplastic	rpl16		0.000603709
0.000227936	0.000196683	0.00018424	0.00035269	0.000433107	0.000371287	0.000605029	0.000726731	0.0006986	0.000243173	0.000265576	0.000245485	0.000647868	0.000665221	0.000669412	0.000995429	0.00104026	0.000964542	0.000167728	0.000192594	0.000177432	0.000585714	0.000564506	0.000614213	0.00070336	0.000745921	0.000651204		RPL17	50S ribosomal protein L17, chloroplastic	Ribosome	6	6	6	22.7	22.7	22.7	23.481	0	44.354	2527800000	9	499	Q9M385	Q9M385	50S ribosomal protein L17, chloroplastic	RPL17		0.000385695
0.000186681	0.000134123	0.000149692	0.000139041	0.000175745	0.000136001	0.000291044	0.000283299	0.000258701	0.000152593	0.000207479	0.000155382	0.000320915	0.000330039	0.000284242	0.000419532	0.000404263	0.000456636	0.000105819	0.000124251	0.000110465	0.000254559	0.000324422	0.000272879	0.000297637	0.000300841	0.000309476		RPL18	50S ribosomal protein L18, chloroplastic	Ribosome	5	5	5	28.8	28.8	28.8	18.726	0	187.42	1439000000	11	250	Q9SX68	Q9SX68	50S ribosomal protein L18, chloroplastic	RPL18		0.000150262
0.000284679	0.000295343	0.000266593	0.000419534	0.000528363	0.000392151	0.000914485	0.00142544	0.00106462	0.000333081	0.000318018	0.000326504	0.000853689	0.000948891	0.00103373	0.00193542	0.00166674	0.00179376	0.000236749	0.000221082	0.000222229	0.00139965	0.00105888	0.00105069	0.00123595	0.00114917	0.000933166		RPL2-A	50S ribosomal protein L2, chloroplastic	Ribosome	14	14	14	55.5	55.5	55.5	29.864	0	227.82	6317600000	14	766	P56791	P56791	50S ribosomal protein L2, chloroplastic	rpl2-A		0.000446683
5.86075e-05	3.97632e-05	2.37795e-05	6.05681e-05	6.14921e-05	4.01803e-05	0.000132041	0.000192596	0.00013543	6.22857e-05	4.41873e-05	5.26864e-05	0.000144259	0.000137663	0.000150694	0.000214396	0.000355576	0.000210163	2.85618e-05	3.10201e-05	4.32543e-05	0.000158239	7.84495e-05	6.77911e-05	0.000210407	0.000173261	0.000164544					6	6	6	36.8	36.8	36.8	14.163	0	17.575	313720000	5	115	P56794	P56794	50S ribosomal protein L20, chloroplastic	rpl20		5.40802e-05
0.000156243	0.00016894	0.000153235	0.000132082	0.000170833	0.000162822	0.00046421	0.00041455	0.000433224	0.00018175	0.000208687	0.000187607	0.000384107	0.000243911	0.00027259	0.000567366	0.000562075	0.000521254	0.000142868	0.000134198	0.000137817	0.000297044	0.000353769	0.000262147	0.000391818	0.000445896	0.000471256		RPL21	50S ribosomal protein L21, chloroplastic	Ribosome	8	8	8	51.4	51.4	51.4	24.038	0	82.585	2045600000	13	357	P51412	P51412	50S ribosomal protein L21, chloroplastic	RPL21		0.000155246
7.62988e-05	6.62917e-05	6.53218e-05	6.1458e-05	0.000101988	0.000106351	0.0001631	0.000199296	0.000150199	6.37155e-05	7.28339e-05	6.77932e-05	0.000182644	0.00022572	0.000221619	0.00020768	0.000185859	0.000210576	4.92712e-05	4.64174e-05	4.85966e-05	0.000191132	0.000111327	0.000193778	0.000158474	0.000170104	0.000156763		rpl22		Ribosome	3	3	3	26.2	26.2	26.2	18.586	0	8.4941	634750000	9	99	P56795	P56795	50S ribosomal protein L22, chloroplastic	rpl22		8.99323e-05
4.13688e-05	5.36901e-05	6.6659e-05	0.000146969	0.000109289	0.000115469	0.000115362	0.000117876	0.000124901	6.16397e-05	6.80137e-05	7.53756e-05	0.000196597	0.000214394	0.000225656	0.00015826	0.000185277	0.000171704	5.97855e-05	6.22781e-05	4.99349e-05	0.000149645	0.000184185	0.000146978	0.00011544	0.0001196	0.000128431		RPL23-A	50S ribosomal protein L23, chloroplastic	Ribosome	3	3	3	36.6	36.6	36.6	10.789	0	19.274	393040000	6	335	P61845	P61845	50S ribosomal protein L23, chloroplastic	rpl23-A		0.000123909
0.000175195	0.000149462	0.000226328	0.000412357	0.000408856	0.000259635	0.000578968	0.000549776	0.000569923	0.000162409	0.000220898	0.000207582	0.000699293	0.000700936	0.000744175	0.000763688	0.000731052	0.000776683	0.000154211	8.80014e-05	0.000103862	0.000581011	0.000721817	0.000622669	0.000530044	0.000438366	0.00050912		RPL24	50S ribosomal protein L24, chloroplastic	Ribosome	6	6	6	27.8	27.8	27.8	21.976	0	34.892	2451600000	10	280	P92959;F4K1S8	P92959;F4K1S8	50S ribosomal protein L24, chloroplastic	RPL24;At5g54600		0.000360283
0.000372058	0.000369021	0.000369975	0.000439468	0.000505933	0.000473871	0.00115078	0.00218114	0.00166573	0.00043842	0.000446077	0.000462469	0.000662979	0.000678382	0.000777274	0.00217059	0.00150686	0.00211879	0.000312268	0.00029929	0.000263982	0.000792229	0.000778276	0.000759885	0.00173164	0.00124802	0.00120065		RPL27	50S ribosomal protein L27, chloroplastic	Ribosome	6	6	6	24.2	24.2	24.2	21.737	0	108.06	4393800000	9	404	Q9FLN4	Q9FLN4	50S ribosomal protein L27, chloroplastic	RPL27		0.000473091
0.000368786	0.000386264	0.000386867	0.000546493	0.000579826	0.000472355	0.00108616	0.00114396	0.00130966	0.000447058	0.000419045	0.000430771	0.00100255	0.000919343	0.00102406	0.00170086	0.00156646	0.0018799	0.000292221	0.000301874	0.000316658	0.000804575	0.000839969	0.000882415	0.00101132	0.0013598	0.000939169		RPL29	50S ribosomal protein L29, chloroplastic	Ribosome	8	8	8	32.4	32.4	32.4	19.377	0	312.39	3602500000	8	699	Q9FJP3	Q9FJP3	50S ribosomal protein L29, chloroplastic	RPL29		0.000532891
0.000131872	0.000150082	0.000111538	0.000257227	0.000234301	0.000185476	0.000286634	0.000360598	0.000290845	0.000129421	0.000149363	0.000139431	0.000321647	0.00031469	0.000295139	0.000568966	0.000517696	0.000542292	8.72547e-05	8.64126e-05	8.74246e-05	0.000358914	0.000343034	0.000294422	0.000336494	0.000342735	0.000353621		RPL31	50S ribosomal protein L31, chloroplastic	Ribosome	9	9	9	56.9	56.9	56.9	16.033	0	84.136	1311600000	9	293	Q9FWS4	Q9FWS4	50S ribosomal protein L31, chloroplastic	RPL31		0.000225668
3.24842e-05	9.21677e-05	0.000102403	0.000246914	0.000227735	0.00024965	0.000228256	0.00027376	0.000210442	0.000178495	9.08409e-05	6.28113e-05	0.000428675	0.000420785	0.000245425	0.000539079	0.000289103	0.000485686	0.000109432	0.000102363	5.96932e-05	0.000438944	0.000426823	0.000418037	0.000415797	0.000490773	0.000332105					3	3	3	42.3	42.3	42.3	6.0612	0	6.9985	405040000	3	97	P61847	P61847	50S ribosomal protein L32, chloroplastic	rpl32		0.000241433
0.000110377	9.79076e-05	8.75245e-05	0.000111223	0.000129965	9.86677e-05	0.000263875	0.000301492	0.00025006	0.000128568	0.000123636	0.000110915	0.000154114	0.000219785	0.000134178	0.000212302	0.000302508	0.000256933	8.30415e-05	8.33593e-05	8.03227e-05	0.000220925	0.000229668	0.000154247	0.000315884	0.000292578	0.000372863		rpl33		Ribosome	4	4	4	59.1	59.1	59.1	7.692	0	10.611	376390000	4	84	P56796	P56796	50S ribosomal protein L33, chloroplastic	rpl33		0.000113285
0.000352759	0.0004072	0.000430488	0.000320847	0.000331726	0.00033859	0.000942552	0.000828436	0.000952611	0.000470784	0.000421328	0.000484298	0.000751118	0.000729267	0.000683683	0.00115059	0.00114432	0.00105396	0.000343198	0.000317167	0.000316561	0.000938379	0.000727943	0.000706141	0.00082141	0.000836364	0.000928142		RPL3A	50S ribosomal protein L3-1, chloroplastic	Ribosome	17	17	17	58.7	58.7	58.7	29.363	0	316.6	5885500000	17	984	Q9SKX4	Q9SKX4	50S ribosomal protein L3-1, chloroplastic	RPL3A		0.000330388
0.000279296	0.00026084	0.000295505	0.00033018	0.000359567	0.000348268	0.000559564	0.000576796	0.000533683	0.000319983	0.000306332	0.000252472	0.000312056	0.000308645	0.00031096	0.000883838	0.000878533	0.000862976	0.000208909	0.0002019	0.000190004	0.000432083	0.000402498	0.000422797	0.00075854	0.000628456	0.00067671		RPL4	50S ribosomal protein L4, chloroplastic	Ribosome	12	12	12	48.6	48.6	48.6	30.558	0	160.27	3266600000	14	594	O50061;Q2V4Q4;Q3EDH2	O50061;Q2V4Q4;Q3EDH2	50S ribosomal protein L4, chloroplastic	RPL4		0.000346005
0.000154608	0.000163411	0.000148515	0.000210528	0.000223032	0.000216033	0.000397459	0.000371716	0.00041258	0.000202575	0.000185608	0.000184679	0.00037971	0.000344267	0.000326156	0.000587771	0.000580157	0.000536038	0.000122641	0.000134518	0.000140061	0.000319189	0.00031768	0.000345754	0.000375251	0.000388957	0.000401869		RPL5	50S ribosomal protein L5, chloroplastic	Ribosome	18	18	18	61.1	61.1	61.1	28.343	0	233.36	3081300000	19	827	O04603	O04603	50S ribosomal protein L5, chloroplastic	RPL5		0.000216531
0.0005545	0.000443921	0.000439109	0.000730636	0.000709019	0.000660949	0.000915663	0.00114479	0.000971484	0.00052044	0.000545959	0.000512392	0.00107302	0.00131473	0.00123999	0.00155428	0.00166975	0.00165501	0.000347175	0.000377178	0.00037457	0.000964854	0.00099748	0.00109839	0.00118842	0.0011218	0.00101996		RPL6	50S ribosomal protein L6, chloroplastic	Ribosome	18	18	18	60.5	60.5	60.5	24.705	0	252.03	6808500000	14	1098	O23049	O23049	50S ribosomal protein L6, chloroplastic	RPL6		0.000700201
5.25547e-05	4.63207e-05	3.93542e-05	4.00319e-05	5.62178e-05	3.44911e-05	0.000152191	0.000124075	0.000142567	4.98611e-05	4.90266e-05	4.65679e-05	7.50763e-05	7.29328e-05	8.01337e-05	0.000162052	0.00014546	0.000164326	5.29356e-05	4.22169e-05	4.44454e-05	7.92156e-05	9.87091e-05	9.36433e-05	0.000121081	0.000135177	0.000142352		rpoA		DNA/RNA	6	6	6	13.7	13.7	13.7	38.137	0	27.293	595210000	13	207	P56762	P56762	DNA-directed RNA polymerase subunit alpha	rpoA		4.35803e-05
4.43596e-05	3.90586e-05	2.18408e-05	6.22927e-05	3.06428e-05	2.61912e-05	7.73559e-05	0.000165859	0.000131548	6.24394e-05	2.21562e-05	2.67046e-05	7.82257e-05	8.56613e-05	9.10824e-05	0.000164177	0.000208304	0.000185812	2.44368e-05	2.64259e-05	1.23731e-05	6.90654e-05	6.51738e-05	7.37563e-05	0.000136186	0.000104003	0.000131101		RPS10	30S ribosomal protein S10, chloroplastic	Ribosome	5	5	5	15.7	15.7	15.7	20.837	0	22.874	305810000	7	132	Q9LK61	Q9LK61	30S ribosomal protein S10, chloroplastic	RPS10		3.97089e-05
0.000282699	0.00027196	0.000237624	0.000259741	0.000248575	0.000252615	0.000682197	0.000736005	0.00069189	0.000323342	0.00032595	0.000284282	0.000538634	0.000503206	0.000543648	0.000951698	0.00113829	0.000934405	0.000228355	0.000209967	0.000223911	0.000576721	0.000569435	0.00046207	0.000724627	0.00069545	0.000688117		RPS11	30S ribosomal protein S11, chloroplastic	Ribosome	7	7	7	49.3	49.3	49.3	15.023	0	199.1	1613000000	6	328	P56802	P56802	30S ribosomal protein S11, chloroplastic	rps11		0.000253644
0.000157393	0.000162009	0.000197586	0.000531276	0.000376141	0.00042494	0.000621459	0.000780772	0.000615852	0.000269107	0.000179189	0.000193821	0.00109557	0.00114462	0.0010142	0.00107237	0.000993372	0.00103381	0.00014016	0.000167588	0.000122189	0.00108571	0.000966814	0.000773079	0.00111704	0.000599946	0.000797136		rps12-A		Ribosome	6	6	6	44.7	44.7	44.7	13.764	0	21.057	1018300000	3	210	P62126	P62126	30S ribosomal protein S12, chloroplastic	rps12-A		0.000444119
0.000185819	0.000205155	0.000171113	0.000301754	0.000387828	0.000314522	0.000493291	0.000502079	0.000505045	0.00025331	0.000252706	0.000260073	0.000779833	0.00070074	0.000639035	0.000647814	0.000757092	0.00067011	0.000136257	0.000124992	0.000120321	0.000716763	0.000667308	0.000738862	0.000467822	0.000461209	0.000538502		RPS13	30S ribosomal protein S13, chloroplastic	Ribosome	11	11	11	45	45	45	19.096	0	60.697	2162100000	9	631	P42732;B3H631	P42732;B3H631	30S ribosomal protein S13, chloroplastic	RPS13;At5g14320		0.000334701
NaN	NaN	NaN	7.85423e-05	8.75516e-05	8.91343e-05	9.42513e-05	0.000524354	0.000362068	NaN	NaN	NaN	0.000236152	0.000320597	0.000296688	0.000443963	0.000127913	0.000607952	NaN	NaN	NaN	0.000220987	0.000281478	0.000176211	0.000446555	0.000263988	0.000551474		rps14	30S ribosomal protein S14, chloroplastic	Ribosome	2	2	2	27	27	27	11.785	0	52.519	330070000	3	62	P56804	P56804	30S ribosomal protein S14, chloroplastic	rps14		8.50761e-05
0.000216295	0.000190826	0.000194616	0.000283349	0.000351606	0.000287561	0.000561337	0.000640489	0.000607783	0.000262072	0.00026939	0.000243829	0.000644467	0.00057338	0.000619744	0.00103899	0.000921582	0.000932981	0.000187834	0.000188414	0.000216324	0.000427857	0.000396004	0.000385655	0.000689316	0.000722927	0.000740083		RPS15	30S ribosomal protein S15, chloroplastic	Ribosome	9	9	9	70.5	70.5	70.5	10.718	0	69.64	1294000000	5	337	P56805	P56805	30S ribosomal protein S15, chloroplastic	rps15		0.000307505
0.000279562	0.00027571	0.000262175	0.000468258	0.000550997	0.000451258	0.000919708	0.000720722	0.00098373	0.000340903	0.000350882	0.000326195	0.00121958	0.00109296	0.00110644	0.00110718	0.00115675	0.00109867	0.00026003	0.00024524	0.000247795	0.000772863	0.000847477	0.000840313	0.000861103	0.000964837	0.000931336		RPS17	30S ribosomal protein S17, chloroplastic	Ribosome	7	7	7	38.9	38.9	38.9	16.282	0	66.433	3381800000	9	497	P16180	P16180	30S ribosomal protein S17, chloroplastic	RPS17		0.000490171
0.000416592	0.000370813	0.000286922	0.000851733	0.0014208	0.000548076	0.00158798	0.00163779	0.00225846	0.000299936	0.000404232	0.000399848	0.00150903	0.00216863	0.00133668	0.00263531	0.00269176	0.00238251	0.000313012	0.000365864	0.000359703	0.000907955	0.000926007	0.000710101	0.00138556	0.00210093	0.00167433		RPS18	30S ribosomal protein S18, chloroplastic	Ribosome	8	8	8	46.5	46.5	46.5	12.06	0	195.8	3311800000	5	459	P56807	P56807	30S ribosomal protein S18, chloroplastic	rps18		0.000940203
0.00024381	0.000243957	0.000228879	0.000235674	0.000273068	0.000233926	0.000527127	0.00047067	0.000490969	0.000262686	0.00028477	0.000286042	0.00047486	0.000338462	0.000334374	0.000671728	0.000624202	0.000706553	0.000199335	0.000209821	0.000231282	0.000312868	0.000282628	0.000288965	0.00047088	0.00046178	0.00059389		RPS19	30S ribosomal protein S19, chloroplastic	Ribosome	3	3	3	23.9	23.9	23.9	10.608	0	7.8119	783770000	4	173	P56808	P56808	30S ribosomal protein S19, chloroplastic	rps19		0.000247556
0.000113867	0.00010839	9.82465e-05	0.000187603	0.000185378	0.000160131	0.000301848	0.000326186	0.000367541	0.000149314	0.000155218	0.000150797	0.000373761	0.000306059	0.000266335	0.000432129	0.000486758	0.000418292	0.000100249	0.000115832	0.000113923	0.000226549	0.000235448	0.000221959	0.000343045	0.000338191	0.000410908		RPS2	30S ribosomal protein S2, chloroplastic	Ribosome	10	10	10	37.7	37.7	37.7	26.904	0	41.923	1607000000	12	390	P56797	P56797	30S ribosomal protein S2, chloroplastic	rps2		0.000177704
0.000284261	0.000306791	0.000294842	0.000388747	0.000361195	0.000348553	0.000658669	0.000670731	0.000686053	0.000361715	0.000346682	0.000342662	0.000786947	0.000634591	0.000637524	0.00088279	0.000925714	0.000830088	0.000238746	0.000243177	0.000238508	0.000537203	0.000616291	0.000555215	0.000728057	0.000713389	0.000713573		RPS20	30S ribosomal protein S20, chloroplastic	Ribosome	8	8	8	32.2	32.2	32.2	21.826	0	89.369	1987200000	7	391	Q9ASV6	Q9ASV6	30S ribosomal protein S20, chloroplastic	RPS20		0.000366165
0.000289369	0.00027678	0.000279878	0.000493268	0.000479715	0.000424061	0.000863351	0.000877865	0.000912622	0.000384573	0.000360778	0.000354022	0.00103765	0.00103162	0.000944923	0.00111859	0.00129726	0.0011075	0.000250862	0.000264195	0.000259721	0.000948309	0.000821091	0.00084581	0.000814692	0.00104617	0.000980669		RPS3	30S ribosomal protein S3, chloroplastic	Ribosome	18	18	18	63.8	63.8	63.8	25.188	0	224.2	5619100000	15	1116	P56798	P56798	30S ribosomal protein S3, chloroplastic	rps3		0.000465681
5.33908e-05	2.55939e-05	7.49618e-05	1.20612e-05	2.76586e-05	5.2e-05	0.000201789	0.000139956	0.000228786	2.90194e-05	2.73732e-05	3.58016e-05	0.000110225	4.50846e-05	4.13605e-05	0.00020953	0.000436254	0.000101555	1.84909e-05	3.12213e-05	1.66643e-05	0.000293557	0.000209872	9.90886e-05	5.34636e-05	0.000270563	0.000218125					4	4	4	30.5	30.5	30.5	12.783	0	8.9516	282910000	5	53	O80439	O80439	30S ribosomal protein S31, chloroplastic	RPS31		3.05733e-05
0.000224595	0.000215756	0.000202792	0.000290612	0.000323909	0.000325697	0.000894627	0.000940966	0.000873417	0.000284371	0.000236456	0.000254833	0.000835179	0.000884969	0.000916151	0.00109196	0.00102993	0.0011495	0.000186703	0.000187435	0.000181144	0.000903658	0.000699787	0.000776235	0.00112796	0.000840622	0.0009503		RPS4	30S ribosomal protein S4, chloroplastic	Ribosome	8	8	8	52.2	52.2	52.2	23.24	0	257.67	2711400000	8	507	P56799	P56799	30S ribosomal protein S4, chloroplastic	rps4		0.000313406
0.000209164	0.000179888	0.000190526	0.000448547	0.000434347	0.000314868	0.000585703	0.00056984	0.00055514	0.000246502	0.000233358	0.000226903	0.000887499	0.00095828	0.000913299	0.000781574	0.000891944	0.000762865	0.000134305	0.000177805	0.000131077	0.000696801	0.000794574	0.000714593	0.00054305	0.000502305	0.000548987		RPS5	30S ribosomal protein S5, chloroplastic	Ribosome	14	14	14	44.2	44.2	44.2	32.645	0	151.92	4718400000	17	840	P93014	P93014	30S ribosomal protein S5, chloroplastic	rps5		0.000399254
5.13296e-05	2.79336e-05	2.5131e-05	5.72423e-05	5.6079e-05	6.67114e-05	0.000101351	0.000129764	0.000108979	4.52044e-05	4.84073e-05	4.44037e-05	6.63175e-05	6.86135e-05	0.000129939	0.00018955	0.00025596	0.000197632	2.71709e-05	3.08484e-05	3.2452e-05	0.000115	9.81431e-05	9.89683e-05	0.000122887	0.000127451	0.000116528		RPS6	30S ribosomal protein S6 alpha, chloroplastic	Ribosome	4	4	4	14.7	14.7	14.7	25.46	0	9.6288	422850000	9	64	A0A1P8AV66;Q8VY91	A0A1P8AV66;Q8VY91	30S ribosomal protein S6 alpha, chloroplastic	RPS6		6.00109e-05
NaN	NaN	3.53667e-06	NaN	NaN	NaN	3.45075e-05	3.83523e-05	3.51807e-05	NaN	NaN	NaN	NaN	NaN	NaN	4.09024e-05	3.55604e-05	3.62498e-05	NaN	NaN	NaN	7.76092e-06	7.5622e-06	6.42757e-06	3.53052e-05	3.01512e-05	3.39937e-05		RPS7	Ribosomal protein S7, mitochondrial	Ribosome	2	2	2	18.9	18.9	18.9	17.227	0	14.549	61146000	9	46	A0A2P2CLF5;P92557	A0A2P2CLF5;P92557	Ribosomal protein S7, mitochondrial	RPS7		#DIV/0!
0.000273677	0.000248113	0.000286129	0.000426566	0.000448277	0.000406902	0.000763237	0.000860566	0.00100881	0.000375649	0.000347771	0.000369713	0.000870848	0.00084226	0.000788243	0.000979169	0.00112885	0.000980442	0.000201292	0.000221287	0.000193932	0.000773526	0.000686989	0.000676421	0.000859164	0.00101555	0.000886206		rps7-A		Ribosome	9	9	9	46.5	46.5	46.5	17.357	0	73.591	2690000000	8	538	P61841	P61841	30S ribosomal protein S7, chloroplastic	rps7-A		0.000427248
0.00012904	0.000108467	8.25134e-05	0.000185871	0.00023032	0.000174913	0.000309707	0.000415	0.000487387	0.000131957	0.000126432	0.00012796	0.000365068	0.000500987	0.000622692	0.000601332	0.000599716	0.000572244	8.78066e-05	8.03418e-05	9.86951e-05	0.000456736	0.000307529	0.000400425	0.000665864	0.000680841	0.000354413		RPS8	30S ribosomal protein S8, chloroplastic	Ribosome	11	11	11	70.1	70.1	70.1	15.479	0	77.306	1268000000	7	214	P56801	P56801	30S ribosomal protein S8, chloroplastic	rps8		0.000197035
0.000168152	0.000145915	0.000148523	0.00027977	0.000215542	0.000209566	0.000262735	0.000243669	0.000243846	0.000191372	0.000181981	0.000179447	0.000468622	0.0004288	0.000378682	0.000336353	0.00041097	0.000283485	0.000109351	0.0001386	0.000112056	0.000365368	0.000328213	0.000364676	0.000237027	0.000283388	0.000284115		RPS9	30S ribosomal protein S9, chloroplastic	Ribosome	4	4	4	21.6	21.6	21.6	22.577	0	29.275	1243000000	9	196	Q9XJ27	Q9XJ27	30S ribosomal protein S9, chloroplastic	RPS9		0.000234959
6.75941e-06	2.2277e-06	NaN	5.72244e-06	7.47763e-06	6.53258e-06	7.88713e-06	1.61452e-05	5.51863e-06	8.91174e-06	6.71218e-06	7.48952e-06	5.20378e-06	3.34527e-06	6.2591e-06	1.38116e-05	1.76646e-05	1.68316e-05	2.30015e-06	4.95919e-06	5.23804e-06	1.02095e-05	6.34277e-06	6.69431e-06	2.52607e-06	5.10199e-06	2.10276e-06		FAB2;S-ACP-DES1;S-ACP-DES5;SSI2	Acyl-[acyl-carrier-protein] desaturase;Acyl-[acyl-carrier-protein] desaturase 1, chloroplastic;Acyl-[acyl-carrier-protein] desaturase 5, chloroplastic;Acyl-[acyl-carrier-protein] desaturase 7, chloroplastic	Other/unknown	5	5	3	17.7	17.7	10.6	45.302	0	12.997	82267000	24	53	Q9M879;Q9LF04	Q9M879;Q9LF04	Acyl-[acyl-carrier-protein] desaturase 5, chloroplastic;Acyl-[acyl-carrier-protein] desaturase 1, chloroplastic	S-ACP-DES5;S-ACP-DES1		6.57755e-06
7.36454e-05	7.89404e-05	8.44107e-05	6.72684e-05	0.00010116	0.000102446	5.60135e-05	8.15954e-05	6.04543e-05	8.68927e-05	9.80127e-05	8.27318e-05	9.91676e-05	6.93574e-05	4.58159e-05	7.96625e-05	7.60746e-05	0.000106716	8.26523e-05	8.98075e-05	9.16558e-05	6.3191e-05	6.64254e-05	7.66292e-05	8.84888e-05	6.37004e-05	9.15557e-05		SCY1	Preprotein translocase subunit SCY1, chloroplastic	Protein translocation	9	9	9	18.1	18.1	18.1	59.492	0	50.193	813590000	20	198	Q38885	Q38885	Preprotein translocase subunit SCY1, chloroplastic	SCY1		9.02915e-05
2.88995e-05	3.12974e-05	2.73465e-05	4.26954e-05	4.9957e-05	5.59724e-05	0.000156169	0.000131573	0.000143469	4.71361e-05	4.57246e-05	4.78049e-05	6.56929e-05	6.1184e-05	5.9647e-05	0.000169197	0.000175133	0.000164463	2.87841e-05	2.83184e-05	2.6985e-05	7.19669e-05	7.80389e-05	5.8585e-05	0.000107796	0.000107006	0.000109693		SECA1	Protein translocase subunit SecA;Protein translocase subunit SECA1, chloroplastic	Protein translocation	30	30	29	34	34	33.3	115.18	0	213.03	2645900000	63	821	Q9SYI0;A0A1P8B485;F4JG57	Q9SYI0;A0A1P8B485;F4JG57	Protein translocase subunit SECA1, chloroplastic;Protein translocase subunit SecA	SECA1;AGY1		4.95416e-05
6.80915e-05	8.38295e-05	8.13382e-05	0.000176714	0.000153089	0.00015451	0.000138866	0.000165699	0.000140153	0.000107079	9.31882e-05	0.000108435	0.000199562	0.000168452	0.000200206	0.000175924	0.000137322	0.000181963	8.06085e-05	8.96827e-05	8.96467e-05	0.000166107	0.000169626	0.000173738	0.000147031	9.77506e-05	0.000111039					4	4	4	33.3	33.3	33.3	19.12	0	168.45	715810000	10	143	O23342	O23342	Preprotein translocase subunit SECE1	SECE1		0.000161438
0.000166919	0.000163749	0.000155106	0.000308517	0.000302988	0.000336175	0.00161697	0.00179769	0.00170748	0.00010852	9.92323e-05	0.000108436	0.00101571	0.000981933	0.00104465	0.00174594	0.00176224	0.0016996	7.27463e-05	8.2985e-05	8.51751e-05	0.000726869	0.000592761	0.000628711	0.00152757	0.0015962	0.00158468		SHM1		Other/unknown	36	36	23	72.9	72.9	58.2	57.4	0	323.31	13134000000	29	2027	Q9SZJ5	Q9SZJ5	Serine hydroxymethyltransferase 1, mitochondrial	SHM1		0.000315893
9.22985e-07	1.23632e-06	NaN	NaN	NaN	NaN	1.58489e-05	1.40963e-05	1.72879e-05	NaN	NaN	NaN	1.15277e-06	1.85203e-06	1.76377e-06	9.89411e-06	4.95546e-06	7.66209e-06	NaN	NaN	NaN	NaN	NaN	1.35577e-06	6.11198e-06	1.34443e-05	1.73262e-05					15	2	2	38.9	11.4	11.4	57.341	0	13.35	59761000	28	28	Q94C74	Q94C74	Serine hydroxymethyltransferase 2, mitochondrial	SHM2		#DIV/0!
3.46473e-05	3.51425e-05	4.27709e-05	4.50987e-05	6.27915e-05	3.61014e-05	0.000135484	0.000124754	0.000140775	4.07662e-05	3.59683e-05	4.1023e-05	7.80879e-05	7.88504e-05	7.06147e-05	0.000147378	0.000146612	0.000133108	3.23474e-05	3.27458e-05	2.74326e-05	5.96163e-05	4.66436e-05	7.6256e-05	0.000113606	9.61581e-05	0.000100866		SPPA	Serine protease SPPA, chloroplastic	Protease	9	9	9	16.5	16.5	16.5	75.094	0	82.593	1488600000	37	325	Q9C9C0;A0A1P8AUG2	Q9C9C0;A0A1P8AUG2	Serine protease SPPA, chloroplastic	SPPA		4.79972e-05
1.67985e-05	1.50492e-05	1.52528e-05	4.91817e-05	5.13023e-05	5.47089e-05	0.000119311	0.000133546	0.000123585	4.43094e-05	4.14128e-05	3.95969e-05	1.36093e-05	8.10983e-06	1.26228e-05	0.000134966	0.000122587	0.00013285	2.61451e-05	2.23507e-05	2.22666e-05	3.4968e-05	3.76359e-05	3.89484e-05	7.30048e-05	7.64967e-05	8.53979e-05		SS1	Starch synthase 1, chloroplastic/amyloplastic	Starch	10	10	10	25.2	25.2	25.2	72.098	0	126.12	994340000	33	371	Q9FNF2	Q9FNF2	Starch synthase 1, chloroplastic/amyloplastic	SS1		5.1731e-05
7.95616e-07	NaN	6.55198e-07	NaN	NaN	1.21787e-06	3.91529e-05	3.50934e-05	3.32593e-05	1.04294e-06	2.48228e-06	1.04758e-06	2.70459e-06	NaN	3.50422e-06	4.7539e-05	5.07185e-05	4.99821e-05	NaN	NaN	NaN	1.19917e-06	1.45229e-06	NaN	2.21352e-05	2.7473e-05	2.37746e-05		SS2	Starch synthase 2, chloroplastic/amyloplastic	Starch	12	12	12	20.5	20.5	20.5	87.592	0	61.091	294970000	42	131	Q9MAC8	Q9MAC8	Starch synthase 2, chloroplastic/amyloplastic	SS2		1.21787e-06
4.0349e-06	3.72856e-06	4.06407e-06	6.55121e-06	NaN	NaN	3.37491e-06	2.36516e-06	3.35785e-06	4.58255e-06	4.55292e-06	5.10446e-06	5.91154e-06	5.27447e-06	6.24814e-06	1.9034e-06	2.21753e-06	1.52455e-06	3.67153e-06	3.83948e-06	2.8331e-06	6.09081e-06	7.17384e-06	6.69873e-06	1.90793e-06	1.65497e-06	1.87404e-06		SS3	Starch synthase 3, chloroplastic/amyloplastic	Starch	2	2	2	2.2	2.2	2.2	118.51	0.0031458	3.9286	78142000	51	8	F4IAG2;F4IAG1	F4IAG2;F4IAG1	Starch synthase 3, chloroplastic/amyloplastic	SS3		6.55121e-06
1.09909e-06	NaN	1.0676e-06	NaN	1.15501e-06	NaN	2.42036e-06	2.68878e-06	2.95167e-06	1.697e-06	2.01199e-06	1.31099e-06	NaN	NaN	3.74613e-06	2.49008e-06	3.41286e-06	2.32927e-06	1.04723e-06	9.85673e-07	7.69385e-07	NaN	NaN	2.08278e-06	2.78059e-06	3.30499e-06	3.0925e-06		SS4	Probable starch synthase 4, chloroplastic/amyloplastic	Starch	2	2	2	2.5	2.5	2.5	117.75	0.00079302	5.5457	31976000	49	12	Q0WVX5	Q0WVX5	Probable starch synthase 4, chloroplastic/amyloplastic	SS4		1.15501e-06
2.97175e-06	2.21202e-06	2.08494e-06	5.03888e-06	1.58421e-06	6.58195e-06	2.83727e-06	6.19381e-06	7.77536e-06	6.34212e-06	6.9523e-06	5.84412e-06	4.50851e-06	NaN	NaN	7.68532e-06	9.95718e-06	5.52762e-06	2.59364e-06	2.50067e-06	4.03128e-06	3.26344e-06	3.1569e-06	3.0121e-06	NaN	NaN	3.43632e-06		FAB2;S-ACP-DES1;S-ACP-DES5;SSI2	Acyl-[acyl-carrier-protein] desaturase;Acyl-[acyl-carrier-protein] desaturase 1, chloroplastic;Acyl-[acyl-carrier-protein] desaturase 5, chloroplastic;Acyl-[acyl-carrier-protein] desaturase 7, chloroplastic	Other/unknown	4	2	2	15.5	8.5	8.5	45.65	0.0007485	4.7844	38898000	23	18	F4IS32;O22832;A0A1P8BGU7;Q9LF05	F4IS32;O22832	Acyl-[acyl-carrier-protein] desaturase;Acyl-[acyl-carrier-protein] desaturase 7, chloroplastic	SSI2;FAB2		4.40168e-06
0.000211354	0.000220404	0.000213525	0.000188088	0.000232665	0.000215926	0.000165881	0.000184064	0.000150762	3.99124e-05	3.82902e-05	3.70068e-05	NaN	NaN	NaN	2.5119e-06	3.18075e-06	NaN	8.22997e-05	8.03803e-05	7.93774e-05	7.43124e-05	8.34571e-05	7.07045e-05	8.29542e-05	8.48155e-05	7.51984e-05		STN7	Serine/threonine-protein kinase STN7, chloroplastic	Light harvesting regulation	18	18	18	30.6	30.6	30.6	63.251	0	70.627	1203600000	26	351	Q9S713	Q9S713	Serine/threonine-protein kinase STN7, chloroplastic	STN7		0.000212226
0.000116325	0.000123472	0.0001234	0.000116165	0.000151717	0.000143792	0.000158612	0.000178521	0.000180992	0.000121889	0.000118763	0.000121107	0.000123251	0.000147756	0.000135748	0.000209117	0.000191991	0.000170764	0.000114413	0.000118599	0.000122339	0.000144409	0.000126916	0.000100483	0.000200042	0.0001735	0.000154022		STN8	Serine/threonine-protein kinase STN8, chloroplastic	Light harvesting regulation	16	16	16	32.3	32.3	32.3	54.978	0	112.36	1635700000	22	490	Q9LZV4	Q9LZV4	Serine/threonine-protein kinase STN8, chloroplastic	STN8		0.000137225
0.000248802	0.000212653	0.000246064	0.000170088	0.000188836	0.000164994	0.000150906	0.000150211	0.000130427	0.00024663	0.000242877	0.000237885	0.000203375	0.000202059	0.000173923	0.000205702	0.000234776	0.000206253	0.000216505	0.000217343	0.000253692	0.000188966	0.000174321	0.000156818	0.000178533	0.000165764	0.000185803		STR10	Rhodanese-like domain-containing protein 10	Other/unknown	6	6	6	37.9	37.9	37.9	23.779	0	69.539	1604900000	16	415	Q9SR92	Q9SR92	Rhodanese-like domain-containing protein 10	STR10		0.000174639
0.000655591	0.000626691	0.000547318	0.000525107	0.000640371	0.000533031	0.000611369	0.000575959	0.000569237	0.000612458	0.000575828	0.000587316	0.000485451	0.000450014	0.000441486	0.000548225	0.000547489	0.000528247	0.000623055	0.000606757	0.000599624	0.00046842	0.000439359	0.000443231	0.000474322	0.000419801	0.000531426		STR11	Rhodanese-like domain-containing protein 11, chloroplastic	Other/unknown	5	5	5	26.7	26.7	26.7	32.113	0	126.24	3007100000	11	605	Q0WWT7	Q0WWT7	Rhodanese-like domain-containing protein 11, chloroplastic	STR11		0.00056617
0.00159568	0.00145224	0.00142846	0.00148618	0.00199178	0.00132538	0.00166917	0.00179653	0.001815	0.00148721	0.00144435	0.00141751	0.00140691	0.00153152	0.00147195	0.00184718	0.00209152	0.00192941	0.00127401	0.00130414	0.0013328	0.00119564	0.00126972	0.00135742	0.00148816	0.0014464	0.00148737		TROL	Rhodanese-like domain-containing protein 4, chloroplastic	Electron transfer	19	19	19	29.2	29.2	29.2	54.468	0	323.31	17432000000	22	1670	A0A1P8B8J7;Q9M158	A0A1P8B8J7;Q9M158	Rhodanese-like domain-containing protein 4, chloroplastic	STR4		0.00160111
3.44919e-05	3.82772e-05	3.59868e-05	2.08468e-05	2.95273e-05	2.28714e-05	5.07152e-05	4.52866e-05	3.72735e-05	3.95705e-05	3.96602e-05	3.95671e-05	2.5893e-05	3.56989e-05	3.0991e-05	5.7221e-05	5.51478e-05	6.44199e-05	4.20994e-05	3.38072e-05	3.96996e-05	1.42629e-05	2.75604e-05	3.94506e-05	3.90597e-05	2.902e-05	4.18232e-05					5	5	5	31.8	31.8	31.8	29.011	0	25.152	271290000	14	111	Q56XR7	Q56XR7	Rhodanese-like domain-containing protein 4A, chloroplastic	STR4A		2.44152e-05
0.00173502	0.00159775	0.00157511	0.00129854	0.00136794	0.00126652	0.00175588	0.00190136	0.00181996	0.00150377	0.00149513	0.00153154	0.00126687	0.00136083	0.00148136	0.0014761	0.00154494	0.00152366	0.00151655	0.00153762	0.0015082	0.00165493	0.00155308	0.00173864	0.00159409	0.00183666	0.00175066		STR9	Rhodanese-like domain-containing protein 9, chloroplastic	Other/unknown	13	13	13	54.3	54.3	54.3	25.51	0	323.31	11824000000	15	1697	O48529	O48529	Rhodanese-like domain-containing protein 9, chloroplastic	STR9		0.001311
1.37978e-05	1.46539e-05	1.12572e-05	1.84291e-05	1.74578e-05	1.9246e-05	1.2177e-05	9.91619e-06	1.65397e-05	1.2094e-05	1.21317e-05	1.32332e-05	1.57502e-05	2.23269e-05	2.74392e-05	2.08889e-05	1.72728e-05	1.56445e-05	8.27014e-06	1.4496e-05	1.11991e-05	2.01917e-05	2.63461e-05	2.67312e-05	1.83361e-05	2.12644e-05	3.033e-05					4	3	3	23.1	18.5	18.5	31.823	0	17.116	131540000	15	71	Q94B52;F4JQD8	Q94B52;F4JQD8	Translation initiation factor IF-3	T10C21.40;At4g30690		1.83776e-05
0.000379778	0.000275176	0.000246422	0.000314152	0.000228409	0.000287269	0.000217547	0.000240478	0.000222691	0.000378449	0.000291739	0.000305423	0.000239739	0.000329146	0.000238435	0.000310369	0.00038165	0.000285286	0.000268868	0.000286315	0.000302206	0.000234106	0.000221044	0.000173572	0.00026519	0.000237927	0.000227322		OHP2	Light-harvesting complex-like protein OHP2, chloroplastic	LHC-like	7	7	7	38.4	38.4	38.4	18.665	0	89.989	1807900000	13	455	Q9FEC1	Q9FEC1		T15K4.5		0.00027661
6.1823e-05	5.06533e-05	5.12098e-05	2.36342e-05	3.10531e-05	3.14699e-05	9.23089e-05	6.75726e-05	9.95265e-05	5.99704e-05	5.60436e-05	5.76716e-05	2.74009e-05	4.6653e-05	3.07239e-05	0.000130253	0.000128435	8.36291e-05	3.81847e-05	4.90802e-05	4.61077e-05	7.0313e-05	4.95267e-05	3.44435e-05	8.05283e-05	0.000117028	0.000122593				Plastoglobule	10	10	10	39.1	39.1	39.1	40.979	0	78.712	561360000	17	172	Q9M236;F4IZ56	Q9M236;F4IZ56		T18D12_110;At3g43540		2.87191e-05
0.000174552	0.000159524	0.000152829	0.000101399	8.59506e-05	9.86149e-05	0.000189571	0.000209304	0.000166301	0.000206429	0.00019035	0.000180688	0.000101527	9.5776e-05	8.88398e-05	0.000169193	0.000188032	0.000161134	0.000159555	0.000171833	0.000161003	0.000100288	0.000117714	0.000119768	0.000144214	0.000131675	0.000165077		LCNP		Light harvesting regulation	12	12	12	29.7	29.7	29.7	39.116	0	86.149	1260700000	17	400	Q9STS7	Q9STS7		T23J7.190		9.53215e-05
0.0599402	0.0578223	0.0537704	0.0527143	0.0561271	0.0480334	0.0470321	0.0460888	0.0462014	0.0557187	0.0578143	0.0590944	0.0205217	0.0227049	0.0218515	0.0445371	0.0483752	0.0424046	0.0559706	0.0528621	0.055166	0.0320253	0.0225521	0.0223787	0.0436403	0.0472474	0.046502		LHCA3	Photosystem I chlorophyll a/b-binding protein 3-1, chloroplastic	LHCI	9	9	9	27.5	27.5	27.5	29.181	0	323.31	177970000000	8	5107	Q9SY97	Q9SY97		T25B24.12		0.0522916
0.000255948	0.00025978	0.00021723	0.00018981	0.00020085	0.000209385	0.000235285	0.000242698	0.000181488	0.000303055	0.000324467	0.000317005	0.000258251	0.000182052	0.000226156	0.000164905	0.000167807	0.000243846	0.000210216	0.000244485	0.00023921	0.000207718	0.000230619	0.000171487	0.000167838	0.000131217	9.29625e-05		T6G15.50		Other/unknown	4	4	3	25.6	25.6	15.2	13.817	0	36.869	541350000	5	150	Q9T0H1;A0A1P8AYP6	Q9T0H1		T6G15.50		0.000200015
0.00597582	0.00563485	0.00537633	0.00366887	0.00375676	0.00346783	0.00242627	0.00265559	0.00258714	0.00651665	0.00649525	0.00644156	0.00239744	0.00232304	0.00248947	0.00574631	0.00585453	0.00568435	0.00604134	0.00615932	0.00614638	0.00380011	0.00383565	0.00370735	0.00493948	0.00512045	0.00504733		PTAC16	Protein PLASTID TRANSCRIPTIONALLY ACTIVE 16, chloroplastic	DNA/RNA	45	45	45	66.9	66.9	66.9	54.358	0	323.31	63562000000	28	5171	Q9STF2	Q9STF2	Protein PLASTID TRANSCRIPTIONALLY ACTIVE 16, chloroplastic	T6H20.190		0.00363115
NaN	NaN	NaN	NaN	NaN	NaN	5.1481e-06	5.99649e-06	5.31798e-06	NaN	NaN	NaN	NaN	NaN	NaN	6.25083e-06	6.02705e-06	7.80125e-06	NaN	NaN	NaN	0.000323688	NaN	NaN	5.06565e-06	5.16374e-06	3.67384e-06		TAAC	Thylakoid ADP,ATP carrier protein, chloroplastic	Other/unknown	2	2	2	8.4	8.4	8.4	45.09	0.0014572	4.3905	63168000	26	16	Q9M024;O65023	Q9M024;O65023	Thylakoid ADP,ATP carrier protein, chloroplastic;Probable envelope ADP,ATP carrier protein, chloroplastic	TAAC;EAAC		#DIV/0!
9.65816e-05	0.000108628	0.000117346	7.55558e-05	8.76573e-05	4.64193e-05	0.000120115	7.8043e-05	8.61035e-05	0.000121219	8.08254e-05	0.000119531	5.3548e-05	4.62165e-05	4.65635e-05	0.000116304	0.000129098	0.000100175	8.28906e-05	8.59764e-05	0.000103129	6.24019e-05	9.53718e-05	4.84816e-05	0.000110725	6.26567e-05	8.84434e-05		TATA	Sec-independent protein translocase protein TATA, chloroplastic	Protein translocation	4	4	4	25.2	25.2	25.2	15.713	0	10.041	344780000	8	57	Q9LKU2	Q9LKU2	Sec-independent protein translocase protein TATA, chloroplastic	TATA		6.98775e-05
0.000209964	0.000176349	0.000212027	0.000261472	0.000187086	0.000221602	0.000279922	0.000255355	0.00023551	0.000233859	0.00022845	0.000218599	0.000319643	0.000325039	0.000233138	0.000247202	0.000236962	0.000234598	0.000229084	0.000211703	0.000171558	0.000247677	0.000311943	0.000274497	0.000187484	0.00021115	0.000209577		TATB	Sec-independent protein translocase protein TATB, chloroplastic	Protein translocation	6	6	6	30.4	30.4	30.4	28.231	0	37.646	1578500000	13	393	Q9XH75	Q9XH75	Sec-independent protein translocase protein TATB, chloroplastic	TATB		0.000223387
3.32155e-05	2.73875e-05	2.35678e-05	3.46755e-05	3.85361e-05	3.04373e-05	4.41057e-05	4.94329e-05	5.37872e-05	3.67051e-05	3.66459e-05	3.11541e-05	4.07031e-05	4.18286e-05	5.94751e-05	4.62451e-05	5.51704e-05	5.77839e-05	2.88023e-05	2.92415e-05	4.28339e-05	5.24659e-05	4.12602e-05	4.74973e-05	3.67462e-05	3.71755e-05	3.38415e-05		TATC	Sec-independent protein translocase protein TATC, chloroplastic	Protein translocation	1	1	1	3.2	3.2	3.2	37.367	0.0072488	3.3377	239780000	12	67	Q9SJV5	Q9SJV5	Sec-independent protein translocase protein TATC, chloroplastic	TATC		3.45496e-05
0.000734604	0.000752952	0.000707993	0.00120398	0.00149286	0.00127967	0.00153872	0.00233978	0.0021177	0.000945113	0.000817529	0.000888409	0.00113483	0.00138189	0.00160915	0.00224143	0.00255899	0.00251245	0.00057925	0.000686268	0.000628847	0.00135965	0.0010411	0.00135756	0.00168561	0.00245504	0.00155407		THF1	Protein THYLAKOID FORMATION 1, chloroplastic	Thylakoid architecture	9	9	9	22	22	22	33.795	0	323.31	11187000000	15	1421	Q9SKT0	Q9SKT0	Protein THYLAKOID FORMATION 1, chloroplastic	THF1		0.0013255
5.96129e-05	5.78438e-05	5.07782e-05	9.35211e-05	0.000106632	8.90383e-05	0.000290305	0.000353092	0.000359851	0.000100714	8.80298e-05	8.61883e-05	0.000111064	0.000123077	0.000123796	0.000460916	0.000462146	0.000434584	5.18526e-05	5.56323e-05	5.54442e-05	0.00017549	0.000133929	0.000167664	0.000232986	0.000252931	0.000221899		TIC110		Protein translocation	51	51	51	52.5	52.5	52.5	112.12	0	323.31	4819100000	50	1507	Q8LPR9	Q8LPR9	Protein TIC110, chloroplastic	TIC110		9.63971e-05
3.56831e-05	7.79128e-05	1.39665e-05	2.36006e-05	1.22028e-05	1.76589e-05	0.000141669	9.88042e-05	0.000112058	3.01433e-05	2.43796e-05	3.64316e-05	1.36122e-05	7.63184e-06	3.35861e-05	7.02621e-05	6.09235e-05	7.93832e-05	1.68515e-05	2.06553e-05	3.30207e-05	1.22294e-05	3.15722e-05	2.37235e-05	6.6827e-05	8.21729e-05	4.52181e-05					19	19	19	11.5	11.5	11.5	213.73	0	70.42	2281400000	99	384	P56785	P56785	Protein TIC 214	TIC214		1.78208e-05
0.000103273	9.47547e-05	8.10187e-05	0.000139221	0.000151116	0.000136863	0.000351977	0.000386871	0.000386396	0.000122255	0.000124126	0.000131216	0.000149468	0.000117107	0.000157456	0.000397704	0.000381075	0.000389608	8.35442e-05	8.31944e-05	8.22819e-05	0.000136519	0.000170781	0.000172024	0.000270366	0.000229535	0.000247972		TIC55		Protein translocation	19	19	19	38.8	38.8	38.8	60.607	0	180.81	2912800000	28	835	Q9SK50	Q9SK50	Protein TIC 55, chloroplastic	TIC55		0.0001424
0.000617533	0.000633462	0.00064242	0.00119579	0.00106104	0.00102682	0.00114439	0.0011338	0.0010877	0.000772215	0.00074278	0.000741466	0.00123603	0.0010979	0.00115066	0.00136965	0.00136899	0.00147045	0.000653057	0.000706267	0.000594185	0.000913964	0.00100752	0.000891684	0.00108751	0.00122572	0.00111935		TIC62	Protein TIC 62, chloroplastic	Electron transfer	36	36	36	66.9	66.9	66.9	68.341	0	323.31	16612000000	32	2510	Q8H0U5	Q8H0U5	Protein TIC 62, chloroplastic	TIC62		0.00109455
2.40539e-05	2.22823e-05	2.43968e-05	5.41792e-05	7.18485e-05	6.18901e-05	0.000113272	0.000119758	0.00012037	4.66267e-05	4.86291e-05	4.39164e-05	5.71814e-05	6.16118e-05	5.95664e-05	0.000172505	0.00018907	0.000174809	2.57994e-05	2.45059e-05	2.66696e-05	8.44731e-05	7.1123e-05	6.63961e-05	0.000113592	0.000100019	0.000104278		TIG	Trigger factor-like protein TIG, Chloroplastic	Protein folding	24	24	24	50.1	50.1	50.1	61.733	0	170.15	1498000000	36	649	Q8S9L5	Q8S9L5	Trigger factor-like protein TIG, Chloroplastic	TIG		6.26393e-05
0.00128122	0.00134181	0.00136006	0.00151626	0.00166426	0.0016424	0.00176665	0.0020869	0.00193075	0.00146456	0.00128966	0.00142778	0.00181694	0.00175229	0.00163158	0.00225306	0.00211845	0.00210165	0.00113151	0.00125431	0.00142276	0.00177299	0.00167428	0.0018631	0.0016429	0.00163827	0.00193861		TL29	Thylakoid lumenal 29 kDa protein, chloroplastic	Stress responsive	24	24	24	82.7	82.7	82.7	31.041	0	323.31	15517000000	18	2388	A0A1P8B8W6;A0A1P8B8Y3;P82281	A0A1P8B8W6;A0A1P8B8Y3;P82281	Thylakoid lumenal 29 kDa protein, chloroplastic	TL29		0.00160764
0.000962561	0.000878146	0.000860345	0.000619463	0.00064591	0.000673513	0.00121495	0.00126141	0.00137838	0.00110106	0.0010655	0.000988228	0.000443033	0.000456885	0.000332361	0.00132759	0.0016113	0.00118264	0.000577484	0.0006278	0.000717385	0.000629621	0.000513573	0.000546751	0.000963921	0.00101784	0.000985339		TPT		Other/unknown	3	3	3	7.4	7.4	7.4	32.71	0	59.681	3110700000	7	315	A0A219HYB6;A0A219HZH3;A0A219I0W9;Q9ZSR7	A0A219HYB6;A0A219HZH3;A0A219I0W9;Q9ZSR7	Triose phosphate/phosphate translocator TPT, chloroplastic	TPT		0.000646295
0.000687966	0.000631224	0.000690542	0.00136583	0.00150946	0.00138576	0.00127449	0.00130567	0.00134319	0.0011311	0.00111524	0.00114172	0.00142412	0.00145681	0.00142513	0.00235287	0.00203137	0.00205194	0.000672163	0.000671808	0.000677675	0.0014091	0.00142244	0.00138397	0.00151011	0.00148059	0.00155646		TUFA	Elongation factor Tu, chloroplastic	DNA/RNA	24	24	23	65.5	65.5	62.4	51.63	0	323.31	17253000000	25	2379	P17745	P17745	Elongation factor Tu, chloroplastic	TUFA		0.00142035
0.000133343	0.000131924	0.000115826	7.83158e-05	9.59327e-05	7.29266e-05	0.00020325	0.000235065	0.000226668	0.000121492	0.000124268	0.000123291	0.000292524	0.00028959	0.000321762	0.000213994	0.000231727	0.000243058	0.000109351	9.70055e-05	0.000105758	0.000180726	0.000196871	0.000175202	0.000181414	0.000181299	0.000191504		VDE1	Violaxanthin de-epoxidase, chloroplastic	Light harvesting regulation	21	21	21	60.6	60.6	60.6	52.017	0	184.24	2521300000	27	700	Q39249	Q39249	Violaxanthin de-epoxidase, chloroplastic	VDE1		8.23917e-05
0.000155097	0.000138156	0.000165586	0.000205853	0.000204426	0.000166158	0.0003314	0.000378216	0.000345348	0.000122208	0.000143723	0.000136026	0.000301511	0.000288368	0.000278401	0.000380041	0.000426603	0.000421121	8.83682e-05	0.000113497	0.000101001	0.000239762	0.000238602	0.000231777	0.000289824	0.000303536	0.000307636		VIPP1	Membrane-associated protein VIPP1, chloroplastic	PSII repair	13	13	13	54.8	54.8	54.8	28.912	0	122.13	2073900000	16	490	A0A178W0D3;O80796	A0A178W0D3;O80796	Membrane-associated protein VIPP1, chloroplastic	VIPP1		0.000192146
3.16182e-05	3.52144e-05	3.07041e-05	5.03213e-05	5.65664e-05	5.9672e-05	9.71371e-05	0.000110131	0.000103547	4.67837e-05	5.07342e-05	5.03298e-05	0.000102849	6.41174e-05	8.67389e-05	0.000119369	0.000134133	0.000114042	2.97108e-05	4.0942e-05	4.03355e-05	4.76789e-05	6.00271e-05	6.45507e-05	0.000100056	8.80944e-05	9.28209e-05		VTE1	Tocopherol cyclase, chloroplastic	Plastoglobule	13	13	13	43.2	43.2	43.2	54.72	0	73.385	1022600000	27	353	Q94FY7	Q94FY7	Tocopherol cyclase, chloroplastic	VTE1		5.55199e-05
0.000285345	0.000267311	0.00022814	0.000367099	0.00039697	0.0004027	0.00110398	0.00103778	0.00104356	0.000369161	0.000383031	0.000360054	0.000357361	0.000327423	0.000361	0.00119147	0.001228	0.00110484	0.000246517	0.000267133	0.000269357	0.000345502	0.000411903	0.000340974	0.000813326	0.000828035	0.000928764		VTE3		Pigment synthesis	7	7	7	26.6	26.6	26.6	37.926	0	323.31	5399300000	18	833	Q9LY74	Q9LY74	2-methyl-6-phytyl-1,4-hydroquinone methyltransferase, chloroplastic	VTE3		0.000388923
2.86789e-05	3.31754e-05	3.45708e-05	5.62488e-05	1.77061e-05	1.69143e-05	0.000116753	0.000105147	0.000103655	2.3779e-05	2.94257e-05	2.41969e-05	6.82969e-05	4.22331e-05	6.06997e-05	9.12353e-05	0.000118373	8.80441e-05	2.78875e-05	2.66571e-05	1.85289e-05	7.00781e-05	4.94936e-05	4.98575e-05	9.20682e-05	0.00010177	0.000110762					9	9	9	29.6	29.6	29.6	38.075	0	51.151	596730000	19	203	Q9ZSK1	Q9ZSK1	Tocopherol O-methyltransferase, chloroplastic	VTE4		3.02897e-05
0.000978899	0.000966511	0.000936777	0.00101137	0.000997122	0.00100082	0.00186005	0.00155167	0.00177572	0.00105844	0.00104561	0.00106081	0.000758968	0.00071696	0.000823731	0.00173256	0.00150273	0.0017304	0.000994054	0.000967601	0.000856509	0.000317988	0.000390853	0.000378847	0.00145174	0.00153266	0.00159648		YCF37	Homolog of Synechocystis YCF37	Other/unknown	7	7	7	19.8	19.8	19.8	17.078	0	323.31	5158900000	9	753	O64835	O64835		YCF37		0.0010031
0.000362062	0.000305823	0.000287917	0.000435677	0.00043629	0.000393154	0.000575289	0.000569927	0.000644698	0.000361121	0.000353825	0.000347896	0.000446597	0.000561141	0.000545985	0.000789678	0.00081962	0.00076701	0.000374872	0.0003509	0.000386668	0.000463077	0.000471779	0.000505378	0.000556958	0.000620099	0.000606978		YCF4	Photosystem I assembly protein Ycf4	Assembly	3	3	3	13.6	13.6	13.6	21.407	0	42.882	1559900000	6	218	P56788	P56788	Photosystem I assembly protein Ycf4	ycf4		0.000421707
4.22909e-05	4.22868e-05	3.86629e-05	2.48965e-05	1.474e-05	1.79064e-05	2.45736e-05	4.89548e-05	3.76881e-05	4.50218e-05	4.6249e-05	4.11176e-05	3.60214e-05	3.73285e-05	3.12681e-05	5.88717e-05	4.83014e-05	3.43306e-05	3.81509e-05	4.09812e-05	3.41895e-05	4.8672e-05	3.2336e-05	2.57287e-05	4.11938e-05	4.42993e-05	3.29419e-05					4	4	4	6.8	6.8	6.8	40.85	0	15.122	189900000	10	95	Q9SAC0	Q9SAC0	15-cis-zeta-carotene isomerase, chloroplastic	Z-ISO		1.9181e-05
4.11819e-05	5.32164e-05	4.12562e-05	9.28418e-06	7.75325e-06	4.38955e-06	1.10611e-05	7.73784e-06	8.27014e-06	4.46468e-05	4.58784e-05	4.74738e-05	8.26202e-06	7.82583e-06	5.55541e-06	1.83661e-05	1.45744e-05	1.75679e-05	3.57958e-05	3.39683e-05	2.89161e-05	6.75109e-06	6.39046e-06	3.74662e-06	8.79073e-06	1.00158e-05	1.12954e-05		ZDS1		Pigment synthesis	11	11	11	26.9	26.9	26.9	61.633	0	32.329	263800000	28	125	Q38893	Q38893	Zeta-carotene desaturase, chloroplastic/chromoplastic	ZDS1		7.14233e-06
0.000223106	0.000227876	0.000244139	0.000292843	0.000345112	0.000303035	0.000207858	0.00020522	0.000219486	0.000249454	0.000253373	0.000253905	0.000381017	0.000349205	0.00031346	0.000251749	0.000259374	0.000205276	0.000219591	0.000230381	0.000233471	0.000332227	0.00033891	0.000324623	0.000171686	0.000168134	0.000180049		ZEP	Zeaxanthin epoxidase, chloroplastic	Light harvesting regulation	31	31	31	37.6	37.6	37.6	73.841	0	235.26	4384800000	33	1291	Q9FGC7	Q9FGC7	Zeaxanthin epoxidase, chloroplastic	ZEP		0.000313663
0.000135442	0.000133311	0.000137295	0.000140664	0.000145963	0.000145566	0.000282431	0.0003295	0.000286391	0.000181538	0.000180807	0.000169475	0.000235905	0.000210114	0.000243729	0.00034781	0.000335721	0.000323409	0.000106676	9.22779e-05	9.698e-05	0.000210959	0.000216153	0.000206411	0.00029185	0.000273521	0.000312075		MET1	Protein MET1, chloroplastic	PSII repair	23	23	23	66	66	66	37.41	0	265.29	2494900000	22	731	Q94BS2	Q94BS2		ZKT		0.000144064
6.86886e-05	5.51069e-05	7.09315e-05	1.3529e-05	1.09222e-05	7.75409e-06	3.29146e-05	4.00785e-05	3.21339e-05	2.20265e-05	3.62103e-05	3.13232e-05	0.00031586	0.000275376	0.000288859	6.81112e-05	6.51084e-05	7.18742e-05	3.65744e-05	4.19603e-05	2.81413e-05	8.94209e-05	0.000100084	7.9497e-05	5.24514e-05	5.03545e-05	3.50587e-05		TL15A	Thylakoid lumenal 15 kDa protein 1, chloroplastic	Other/unknown	6	6	6	45.5	45.5	45.5	23.778	0	145.57	657610000	15	225	O22160	O22160	Thylakoid lumenal 15 kDa protein 1, chloroplastic			1.07351e-05
0.000235993	0.000236568	0.00023227	0.00029272	0.000273354	0.00029393	0.000174375	0.000164147	0.000182711	0.000420755	0.000378273	0.00039277	0.000319236	0.00027808	0.000277738	0.000198888	0.000202691	0.000190816	0.000243982	0.000264679	0.000227618	0.000178103	0.000170436	0.00017928	0.000124383	0.000135264	0.000156394		TRXM1	Thioredoxin M1, chloroplastic	Redox regulation	7	7	7	48.6	48.6	48.6	19.664	0	148.89	1326800000	11	451	O48737	O48737	Thioredoxin M1, chloroplastic			0.000286668
6.51344e-05	7.386e-05	7.66798e-05	0.000117202	0.000132342	0.000111247	0.000194255	0.000185317	0.00019453	0.000168488	0.000150384	0.000139588	0.000106609	0.00010909	9.5629e-05	0.00022163	0.000244032	0.00020406	7.73083e-05	7.90024e-05	9.53971e-05	7.0936e-05	9.49861e-05	7.98406e-05	9.45309e-05	9.45388e-05	0.000125528		LGUC		Other/unknown	11	11	10	37.1	37.1	32.6	39.167	0	84.396	1258600000	19	432	Q8W593	Q8W593	Probable lactoylglutathione lyase, chloroplast			0.000120264
0.000294267	0.000279364	0.000240119	0.000157147	0.000149504	0.000148839	0.000320315	0.000327993	0.000321663	0.000189421	0.000189594	0.000195007	0.000426991	0.000573634	0.000512119	0.000436865	0.000475614	0.000418315	0.000125176	0.000128348	0.000142701	0.00037215	0.000350806	0.000340112	0.000407015	0.00040181	0.000396998		BAS1B		Redox regulation	11	4	4	48.4	20.9	20.9	29.78	0	323.31	2340500000	14	467	Q9C5R8;A0A1P8BD74	Q9C5R8;A0A1P8BD74	2-Cys peroxiredoxin BAS1-like, chloroplastic			0.00015183
1.10108e-05	7.86737e-06	5.71583e-06	1.80794e-05	2.36074e-05	1.81755e-05	2.12661e-05	2.12613e-05	2.0303e-05	1.55961e-05	1.85171e-05	1.54099e-05	8.71945e-06	7.69895e-06	7.41712e-06	2.07646e-05	2.56988e-05	2.08787e-05	8.59475e-06	8.38638e-06	1.05239e-05	9.4938e-06	8.32648e-06	1.04053e-05	8.88831e-06	1.37546e-05	1.02605e-05		TRL22		Other/unknown	2	2	2	8.9	8.9	8.9	26.337	0.0014588	4.4106	84815000	12	25	Q8LCT3	Q8LCT3	Thioredoxin-like 2-2, chloroplastic			1.99541e-05
0.000200374	0.000237098	0.000226417	7.22404e-05	7.04885e-05	7.74542e-05	0.000187302	0.000150432	0.000168724	0.000169271	0.000158766	0.000164522	0.00033266	0.000244063	0.00025098	0.000201954	0.000199682	0.000187073	0.000146972	0.000145708	0.000151798	0.00014052	0.000179848	0.000149524	0.000172079	0.000159857	0.000187701		TL19	Thylakoid lumenal 19 kDa protein, chloroplastic	Other/unknown	10	10	10	47.2	47.2	47.2	24.979	0	126.14	918870000	10	351	P82658	P82658	Thylakoid lumenal 19 kDa protein, chloroplastic			7.33944e-05
0.000341661	0.000332293	0.000339219	0.00037873	0.000393733	0.000406692	0.000541877	0.000551382	0.00056431	0.000382542	0.000366506	0.000369048	0.000499139	0.000443006	0.000463547	0.000636851	0.000630777	0.000626731	0.000374341	0.000333625	0.000350682	0.000436129	0.000430255	0.000454554	0.000612273	0.000522859	0.000566598		At2g34460	Uncharacterized protein At2g34460, chloroplastic	Plastoglobule	15	15	15	55.4	55.4	55.4	30.471	0	151.54	3562000000	15	874	Q8H124	Q8H124	Uncharacterized protein At2g34460, chloroplastic			0.000393052
1.1449e-05	1.29557e-05	1.52248e-05	6.45835e-05	6.98331e-05	8.20854e-05	0.000186891	0.00021881	0.000211221	2.27472e-05	2.59496e-05	2.20057e-05	7.50781e-05	7.05516e-05	8.05115e-05	0.000216801	0.000255415	0.000234356	2.01219e-05	1.52084e-05	1.78995e-05	8.32663e-05	6.44449e-05	6.68152e-05	0.000156619	0.000133314	0.000155451		At1g06690		Plastoglobule	12	12	12	49.6	49.6	49.6	41.497	0	139.97	1054900000	20	323	Q94A68	Q94A68	Uncharacterized oxidoreductase At1g06690, chloroplastic			7.21673e-05
1.40514e-05	1.4687e-05	2.00892e-05	7.322e-05	9.52149e-05	0.000105284	0.000131615	0.000170994	0.000152388	1.49084e-05	1.48684e-05	1.54489e-05	0.000137849	0.000155901	0.00014212	0.000250149	0.000227679	0.000226363	1.31506e-05	1.15163e-05	1.6426e-05	0.000140018	0.000116605	0.000159723	0.00013978	0.000194413	0.000165952		RPL19-1		Ribosome	10	3	3	37.3	20.9	20.9	25.518	0	323.31	717850000	12	140	Q8W463	Q8W463	50S ribosomal protein L19-1, chloroplastic			9.12396e-05
3.16202e-05	3.05002e-05	2.85833e-05	1.45744e-05	1.10959e-05	1.32414e-05	2.03429e-05	2.81038e-05	3.17695e-05	2.4726e-05	2.71067e-05	2.80745e-05	6.31296e-05	5.05689e-05	6.43354e-05	4.06137e-05	5.13953e-05	4.38294e-05	2.54101e-05	2.48095e-05	2.5126e-05	3.41174e-05	5.25841e-05	1.95274e-05	2.85858e-05	4.4137e-05	4.28377e-05		TL17.9	Thylakoid lumenal 17.9 kDa protein, chloroplastic	Other/unknown	3	3	3	17.3	17.3	17.3	24.695	0	9.3324	180520000	11	51	Q9SW33	Q9SW33	Thylakoid lumenal 17.9 kDa protein, chloroplastic			1.29706e-05
0.000234385	0.000215074	0.000202037	0.000297208	0.000314522	0.000237015	0.000505733	0.000550988	0.000557912	0.000248826	0.000296885	0.000274887	0.000321422	0.000335731	0.000339329	0.000615809	0.000606661	0.000639577	0.00022789	0.000228243	0.000217308	0.00029692	0.000308524	0.000330021	0.000627741	0.000666004	0.000607882		At1g32220	Uncharacterized protein At1g32220, chloroplastic	Plastoglobule	13	13	13	40.9	40.9	40.9	31.978	0	255.77	2609500000	13	629	Q9FVR6	Q9FVR6	Uncharacterized protein At1g32220, chloroplastic			0.000282915
0.000197135	0.000190175	0.000189438	0.000350642	0.000331055	0.000337129	0.000268066	0.000244425	0.00027396	0.000282272	0.000298269	0.000283124	0.000326054	0.000317608	0.000321796	0.000320727	0.00029974	0.000295886	0.000232184	0.000213719	0.000225528	0.000281876	0.000300612	0.000281331	0.000317943	0.000313617	0.000376723		TRXM4	Thioredoxin M4, chloroplastic	Redox regulation	6	6	6	32.6	32.6	32.6	21.172	0	90.789	1316600000	9	220	Q9SEU6	Q9SEU6	Thioredoxin M4, chloroplastic			0.000339609
3.37624e-05	3.79571e-05	3.41105e-05	0.000106448	0.000113633	8.17888e-05	6.85908e-05	6.31402e-05	6.52011e-05	9.62444e-05	8.03905e-05	8.02153e-05	8.22236e-05	5.64018e-05	6.79017e-05	0.000116274	8.80254e-05	9.71463e-05	6.35392e-05	3.50819e-05	3.0938e-05	5.99706e-05	5.88546e-05	7.75923e-05	6.32687e-05	5.16598e-05	5.79308e-05		TRXF1		Redox regulation	3	3	3	18	18	18	19.325	0	9.4962	360710000	10	113	Q9XFH8	Q9XFH8	Thioredoxin F1, chloroplastic			0.000100623
8.67312e-06	1.32674e-05	1.34153e-05	2.67203e-05	2.14079e-05	1.75849e-05	3.49797e-05	4.19713e-05	3.76958e-05	9.60705e-06	1.06709e-05	1.10269e-05	3.35261e-05	2.80055e-05	3.83538e-05	5.79182e-05	7.62043e-05	5.99426e-05	8.20175e-06	9.50277e-06	1.82901e-05	3.22874e-05	1.95803e-05	2.66608e-05	4.44358e-05	4.4616e-05	3.63105e-05		At1g78140		Plastoglobule	4	4	4	18	18	18	39.387	0	23.253	248870000	16	55	Q8LBV4	Q8LBV4	Uncharacterized methyltransferase At1g78140, chloroplastic			2.19044e-05
0.00569003	0.00562468	0.00566476	0.00479964	0.00535675	0.00501889	0.00440231	0.00473339	0.00422665	0.0061773	0.00617867	0.00608314	0.00483899	0.00457046	0.00453747	0.00505702	0.00503336	0.00482104	0.00579776	0.00561083	0.00611139	0.00404192	0.0041606	0.00427366	0.00465986	0.00403345	0.00460714		TL18.3	UPF0603 protein At1g54780, chloroplastic	PSII repair	19	19	19	47	47	47	31.138	0	323.31	38094000000	15	3089	Q9ZVL6	Q9ZVL6	UPF0603 protein At1g54780, chloroplastic			0.00505843
4.9724e-06	4.77093e-06	4.09205e-06	1.43712e-05	1.45043e-05	1.71869e-05	5.83449e-05	7.08674e-05	5.73001e-05	8.92572e-06	8.57894e-06	8.06641e-06	7.51333e-06	1.01204e-05	8.86095e-06	7.70257e-05	6.18471e-05	6.76155e-05	4.47266e-06	5.80756e-06	6.39371e-06	1.36888e-05	1.37149e-05	1.08955e-05	3.15446e-05	2.54108e-05	5.03493e-05		At1g73110		Other/unknown	10	10	10	34.7	34.7	34.7	48.325	0	97.374	368110000	27	177	Q9AST9;A0A1P8ATD8	Q9AST9;A0A1P8ATD8				1.53541e-05
0.000294167	0.000330653	0.000295654	0.000310144	0.000271643	8.54586e-05	0.000496759	0.00039393	0.000404653	0.000298523	0.000329592	0.000344883	0.00021585	0.000193349	0.000201675	0.000578021	0.000594717	0.000592822	0.000352425	0.000308077	0.000337466	0.000137096	0.000113142	0.000134223	0.000416241	0.000370781	0.000403617		At2g03420		Other/unknown	5	5	5	30	30	30	19.028	0	14.536	673280000	4	52	Q9ZQ78	Q9ZQ78				0.000222415
4.24112e-06	1.71417e-06	2.91952e-06	1.71345e-06	4.84461e-06	5.21126e-06	2.77126e-05	2.39283e-05	2.76764e-05	6.30427e-06	9.17191e-06	6.84198e-06	1.21634e-05	9.28091e-06	1.00135e-05	2.16795e-05	2.60864e-05	2.2354e-05	6.73096e-06	8.51517e-06	7.4463e-06	5.29895e-06	8.89341e-06	9.86935e-06	1.55494e-05	1.74082e-05	1.77486e-05		At1g54570	Acyltransferase-like protein At1g54570, chloroplastic	Plastoglobule	5	5	5	10.4	10.4	10.4	78.203	0	28.784	227100000	37	140	Q9ZVN2	Q9ZVN2	Acyltransferase-like protein At1g54570, chloroplastic			3.92311e-06
0.000285894	0.000261646	0.000250489	0.000199468	0.000268489	0.000231341	0.000598801	0.000556833	0.000632194	0.000242679	0.000232991	0.000222666	0.000170243	0.000164697	0.000144048	0.000534939	0.000581463	0.00047447	0.000232524	0.000260427	0.000245868	0.000227517	0.000186156	0.000233503	0.00041809	0.000537081	0.00049126		At4g13200	Uncharacterized protein At4g13200, chloroplastic	Plastoglobule	7	7	7	44.3	44.3	44.3	20.429	0	323.31	1853400000	11	578	Q8LDV3	Q8LDV3	Uncharacterized protein At4g13200, chloroplastic			0.000233099
0.00120492	0.00120474	0.00104368	0.00107998	0.00116809	0.00116938	0.000742102	0.000957876	0.000889458	0.00133378	0.00113777	0.00124449	0.000539186	0.000568315	0.000506332	0.00113137	0.00127641	0.00101346	0.000932348	0.00110638	0.00119362	0.000659294	0.000491671	0.000627665	0.00086454	0.00107391	0.000878223		MPH2	Thylakoid lumenal 16.5 kDa protein, chloroplastic	Assembly	9	9	9	34.6	34.6	34.6	29.713	0	323.31	7216000000	15	890	A0A1P8B5H3;O22773;A0A1P8B5G9	A0A1P8B5H3;O22773;A0A1P8B5G9	Thylakoid lumenal 16.5 kDa protein, chloroplastic			0.00113915
5.76418e-05	2.98066e-05	3.6806e-05	4.66232e-05	3.94868e-05	3.9581e-05	0.000200098	0.000125949	0.000144987	5.73198e-05	5.69463e-05	5.06031e-05	1.9594e-05	2.77887e-05	4.94971e-05	0.00022823	0.000243508	0.00025569	2.94609e-05	3.3169e-05	3.59123e-05	5.67721e-05	4.12028e-05	6.63919e-05	0.000197322	0.000160522	0.000155572		At1g33810	Zinc finger/BTB domain protein	Other/unknown	6	6	6	50	50	50	15.698	0	53.614	380640000	8	164	Q8L9M8	Q8L9M8				4.1897e-05
3.85855e-05	2.60478e-05	2.86818e-05	3.87436e-05	3.77734e-05	2.97633e-05	0.000139731	0.000139027	0.000101285	2.82853e-05	1.92183e-05	2.51148e-05	4.86674e-05	4.21565e-05	3.01822e-05	0.000154681	0.000149123	0.000154205	1.75189e-05	1.70662e-05	9.0884e-06	2.47768e-05	3.65371e-05	1.88084e-05	9.80153e-05	0.000124218	0.000133208		At2g41040		Plastoglobule	9	9	9	32.7	32.7	32.7	39.23	0	30.443	622840000	18	118	Q0WPT7	Q0WPT7	Uncharacterized methyltransferase At2g41040, chloroplastic			3.54268e-05
NaN	NaN	NaN	NaN	NaN	NaN	9.44042e-05	6.27792e-05	7.27592e-05	NaN	NaN	NaN	NaN	NaN	NaN	4.34579e-05	3.13414e-05	2.73157e-05	NaN	NaN	NaN	3.39553e-06	5.71805e-06	NaN	3.95296e-05	3.09355e-05	5.25139e-05					3	2	2	25.3	25.3	25.3	15.966	0	10.265	43037000	5	26	Q9FJE8	Q9FJE8	Probable histone H2A.7			#DIV/0!
4.82844e-05	3.60511e-05	3.75547e-05	4.79103e-05	5.62059e-05	4.92775e-05	6.91931e-05	4.74658e-05	6.12021e-05	3.48579e-05	3.96808e-05	4.19014e-05	6.03611e-05	5.60736e-05	6.8587e-05	6.69699e-05	6.36737e-05	7.21065e-05	3.45596e-05	3.08184e-05	3.50136e-05	5.64832e-05	6.70099e-05	3.45113e-05	3.28812e-05	4.68282e-05	4.57517e-05					1	1	1	14.9	14.9	14.9	18.748	0	17.39	173740000	7	55	Q9LTD9	Q9LTD9	Uncharacterized protein PAM68-like			5.11312e-05
0.00102027	0.00105568	0.000985942	0.00081154	0.000830359	0.000609399	0.00485236	0.00633516	0.00574705	0.00102689	0.00107123	0.00108052	0.00111403	0.00125802	0.00116405	0.00512549	0.00495264	0.00475696	0.000900887	0.00084359	0.000892447	0.00197742	0.00215995	0.00270687	0.00593478	0.00531866	0.00509243					9	9	4	60	60	33.8	15.732	0	184.37	10916000000	8	668	Q9FFC0	Q9FFC0	Histone H2B.10			0.000750433
1.11471e-05	7.12112e-06	1.97977e-05	1.03883e-05	1.26496e-05	1.73504e-05	8.37813e-05	8.6991e-05	8.41599e-05	3.80469e-06	6.87389e-06	5.82596e-06	2.28612e-05	1.92206e-05	2.2934e-05	6.97978e-05	7.29949e-05	6.11305e-05	7.82617e-06	7.94199e-06	1.07952e-05	2.59677e-05	2.67051e-05	2.83557e-05	6.90216e-05	7.57791e-05	8.68894e-05		At5g05200	Uncharacterized aarF domain-containing protein kinase At5g05200, chloroplastic	Plastoglobule	12	12	12	33.7	33.7	33.7	60.314	0	70.755	588040000	31	267	Q9ASX5	Q9ASX5	Uncharacterized aarF domain-containing protein kinase At5g05200, chloroplastic			1.34628e-05
0.000538492	0.000455443	0.000523774	0.000607022	0.000580464	0.000510106	0.000681539	0.000634169	0.000615441	0.00034753	0.000354405	0.000337516	0.000654463	0.000530315	0.000588307	0.00066696	0.000620891	0.000568003	0.000401812	0.000406271	0.000379219	0.000595619	0.000677706	0.000605173	0.000570594	0.000476558	0.000574299		STR14	Rhodanese-like domain-containing protein 14, chloroplastic	Other/unknown	8	8	8	50.4	50.4	50.4	24.872	0	113.44	3891500000	14	539	Q94A65	Q94A65	Rhodanese-like domain-containing protein 14, chloroplastic			0.000565864
3.17259e-05	3.18716e-05	2.92629e-05	3.52538e-05	5.03219e-05	3.66937e-05	0.000132662	0.000121181	0.000138177	3.73076e-05	3.85963e-05	3.79379e-05	5.42398e-05	6.05753e-05	6.53726e-05	0.00011852	0.00015005	0.000123841	4.00243e-05	3.66848e-05	4.11861e-05	5.79571e-05	5.68579e-05	5.69329e-05	9.22644e-05	0.000111409	0.000124675		PGR6	Uncharacterized aarF domain-containing protein kinase At4g31390, chloroplastic	Electron transfer	16	16	16	28	28	28	76.756	0	114.41	1611700000	43	585	Q8RWG1;A0A1P8B7P6	Q8RWG1;A0A1P8B7P6	Uncharacterized aarF domain-containing protein kinase At4g31390, chloroplastic			4.07565e-05
0.000141527	0.000137886	0.000132015	0.000116376	0.0001307	0.00014198	0.000427738	0.000682101	0.000454222	0.000115459	0.000122707	0.000130477	0.000231098	0.000250645	0.00027884	0.000524785	0.000476047	0.00051535	9.25546e-05	9.95696e-05	9.65574e-05	0.000226136	0.000202272	0.000203542	0.000427932	0.000437656	0.000422296		MDH	Malate dehydrogenase	Redox regulation	16	16	14	57.6	57.6	54.6	42.405	0	323.31	3053000000	21	713	Q9SN86	Q9SN86	Malate dehydrogenase, chloroplastic			0.000129685
5.46269e-06	3.43114e-06	4.82136e-06	8.57479e-06	6.38469e-06	3.83803e-06	2.75747e-05	4.5818e-05	4.04807e-05	4.42129e-06	4.74775e-06	3.76662e-06	1.18687e-05	1.5307e-05	7.46047e-06	4.90523e-05	5.44058e-05	3.78792e-05	6.36752e-06	7.53534e-06	8.45804e-06	1.79656e-05	1.79221e-05	1.44283e-05	2.13299e-05	3.44238e-05	3.33169e-05		At1g71810	Uncharacterized aarF domain-containing protein kinase At1g71810, chloroplastic	Plastoglobule	10	10	10	15.3	15.3	15.3	77.461	0	24.116	301510000	30	108	Q94BU1	Q94BU1	Uncharacterized aarF domain-containing protein kinase At1g71810, chloroplastic			6.26584e-06
8.33159e-05	9.58967e-05	7.33662e-05	6.89894e-05	0.000130355	0.000108282	0.000434759	0.000796566	0.000536703	9.9768e-05	8.4726e-05	0.00010411	9.6965e-05	0.000123876	0.000131297	0.000497646	0.000372496	0.000347581	4.86199e-05	6.3509e-05	7.33827e-05	0.000329523	0.000127594	0.000237782	0.000682735	0.000393995	0.000496675					5	2	2	33.1	26.8	26.8	14.783	0	188.77	919950000	7	140	Q9S9K7;O04848	Q9S9K7;O04848	Probable histone H2AXb;Probable histone H2AXa			0.000102542
2.67745e-05	3.0547e-05	2.54792e-05	2.90074e-05	3.77616e-05	3.62811e-05	0.000118489	0.000146878	0.000134639	3.50594e-05	3.18964e-05	3.12863e-05	5.61109e-05	5.13315e-05	4.34645e-05	0.000147428	0.000114487	0.00013592	3.14361e-05	3.49359e-05	3.82594e-05	4.34303e-05	5.20044e-05	4.47502e-05	0.000128168	7.82905e-05	0.000120797		ABC1K3	Uncharacterized aarF domain-containing protein kinase At1g79600, chloroplastic	Plastoglobule	16	16	16	29.8	29.8	29.8	79.021	0	136.3	1398800000	39	477	Q9MA15	Q9MA15	Uncharacterized aarF domain-containing protein kinase At1g79600, chloroplastic			3.435e-05
9.46034e-05	0.000107491	0.000102125	9.81398e-05	0.000132329	9.80218e-05	0.000152764	0.000157535	0.000163565	0.000105558	0.000108731	0.000103683	0.000157149	0.000146392	0.000111499	0.000157609	0.000164107	0.000143251	0.000111062	0.000104928	0.000104108	0.000109417	0.000146508	0.000151354	0.000127025	NaN	0.000150192					1	1	1	7	7	7	18.009	0.0090586	3.2013	449290000	9	31	Q8S8K0	Q8S8K0				0.000109497
NaN	NaN	NaN	NaN	NaN	NaN	NaN	NaN	NaN	NaN	NaN	NaN	3.36257e-06	5.86606e-06	8.22254e-06	NaN	2.40547e-06	6.9779e-06	NaN	NaN	NaN	5.07795e-06	3.49329e-06	2.99096e-06	3.94229e-06	NaN	NaN					2	2	2	14.7	14.7	14.7	23.011	0.0098632	3.0535	6474500	14	2	Q9C5C5	Q9C5C5	Thioredoxin-like 4, chloroplastic			#DIV/0!
0.0037347	0.00250438	0.00325593	0.00362448	0.00677192	0.0113153	0.010373	0.0119309	0.0077066	0.00314403	0.00451534	0.00189101	0.00676942	0.00198773	0.00726935	0.00482779	0.0069059	0.0109657	0.0041316	0.00313186	0.000781776	0.00596885	0.00649478	0.00661783	0.0105525	0.00991417	0.00818221					34	33	33	66.2	66.2	66.2	59.67	0	323.31	94255000000	30	4342	P83483;P83484;Q9C5A9	P83483;P83484;Q9C5A9	ATP synthase subunit beta-1, mitochondrial;ATP synthase subunit beta-2, mitochondrial;ATP synthase subunit beta-3, mitochondrial			0.00723723
3.35399e-05	2.97509e-05	2.29212e-05	2.48325e-05	5.82482e-05	3.11403e-05	6.89203e-05	0.000248808	0.000151021	3.97577e-05	3.17306e-05	3.56222e-05	8.5202e-05	0.000138106	0.000106256	8.38313e-05	0.000101383	0.000120131	1.84201e-05	2.0443e-05	2.62765e-05	0.000152493	0.00010623	9.31187e-05	0.000192022	0.000160091	0.000107039					6	5	5	39.3	33.3	33.3	15.908	0	141.34	314490000	7	76	Q94F49	Q94F49	Probable histone H2A.5			3.80737e-05
2.54065e-05	2.85003e-05	1.82942e-05	5.88471e-06	1.69951e-05	1.2886e-05	5.34317e-05	7.84322e-05	8.01013e-05	1.58045e-05	2.36321e-05	2.64657e-05	2.72133e-05	3.26983e-05	2.97452e-05	5.20685e-05	6.7318e-05	5.15042e-05	1.40868e-05	1.51085e-05	3.48988e-05	1.78683e-05	2.15207e-05	2.9284e-05	2.80101e-05	7.13439e-05	6.16913e-05				Plastoglobule	12	12	12	57	57	57	35.035	0	62.746	312160000	17	100	Q9SR77	Q9SR77	Heme-binding-like protein At3g10130, chloroplastic			1.19219e-05
NaN	NaN	NaN	NaN	NaN	NaN	2.73961e-05	0.000203212	9.38299e-05	NaN	NaN	NaN	6.66295e-06	9.6003e-06	8.6041e-06	0.00021872	5.40278e-05	0.000175528	NaN	NaN	NaN	3.02188e-05	7.84957e-06	7.51314e-06	0.000218362	6.70543e-05	0.000153659					6	1	1	40.5	14.9	14.9	16.402	0	38.433	161120000	6	17	Q9LQQ4;Q9ZUS0	Q9LQQ4;Q9ZUS0	Histone H2B.1;Histone H2B.4			#DIV/0!
0.000212941	0.000196921	0.000230882	4.51152e-05	3.57186e-05	3.61064e-05	0.000183367	0.00020679	0.000207551	0.000148646	0.000155936	0.000141176	9.17839e-05	0.000101676	0.000100112	0.00020637	0.00017262	0.000261869	0.000109101	0.000103543	0.000117172	0.000130455	0.000114413	0.000116075	0.000219429	0.000190105	0.000236358		At1g24360		Other/unknown	12	12	12	40.8	40.8	40.8	33.548	0	205.41	1240300000	16	523	P33207	P33207	3-oxoacyl-[acyl-carrier-protein] reductase, chloroplastic			3.89801e-05
NaN	1.90473e-05	6.15302e-05	6.69686e-05	7.3976e-05	5.124e-05	0.000203465	0.00106251	0.000309003	NaN	4.87105e-06	NaN	4.71388e-05	6.67707e-05	4.43966e-05	0.000746802	0.0003972	0.000413668	NaN	2.75933e-05	2.11382e-05	9.66785e-05	3.30987e-05	6.4757e-05	0.0014097	0.000192823	0.000579247					8	3	3	52.3	27.2	27.2	16.529	0	323.31	1007700000	8	86	Q9SI96;P40283	Q9SI96;P40283	Histone H2B.3;Histone H2B.11			6.40615e-05
0.0036941	0.0043201	0.00434831	0.00183008	0.0019289	0.00193049	0.00131331	0.00112299	0.00127017	0.00466867	0.00409247	0.00393066	0.00184789	0.00171833	0.00154693	0.0012364	0.00126612	0.00112135	0.00397493	0.00372893	0.00391525	0.00215324	0.002118	0.00187146	0.00117632	0.00126173	0.00137572		AT5g02160		Stress responsive	8	8	8	29.5	29.5	29.5	13.378	0	288.58	4575700000	4	680	Q9FPH2	Q9FPH2				0.00189649
NaN	NaN	NaN	1.10484e-06	1.31529e-06	1.18342e-06	2.0102e-05	1.65681e-05	2.74337e-05	3.07357e-06	NaN	4.84271e-06	9.18485e-06	5.91948e-06	9.4915e-06	1.91261e-05	2.57942e-05	1.25837e-05	3.67106e-06	2.65302e-06	3.07845e-06	8.7267e-06	5.65392e-06	7.80325e-06	1.95079e-05	2.58066e-05	2.68273e-05				Plastoglobule	7	7	7	14.6	14.6	14.6	78.608	0	33.918	140760000	29	53	Q9LW26	Q9LW26	Acyltransferase-like protein At3g26840, chloroplastic			1.20118e-06
0.00156321	0.00167787	0.00179885	0.00206375	0.00213819	0.00200876	0.00203428	0.0021461	0.00192838	0.00192249	0.00193542	0.00205446	0.00233251	0.00203165	0.00216918	0.00207247	0.00182805	0.00201556	0.00180441	0.0016764	0.0016279	0.00194557	0.0020804	0.00175379	0.00181667	0.00156592	0.00187297		PGRL1																				0.00207023
[truncated: 27 more columns]

## Sheet: Protein iBAQ (selected) 
	Low light										Moderate light										High light
Protein	Replicates			Replicates			Replicates				Replicates			Replicates			Replicates				Replicates			Replicates			Replicates
	stn7	stn7	stn7	WT	WT	WT	tap38	tap38	tap38		stn7	stn7	stn7	WT	WT	WT	tap38	tap38	tap38		stn7	stn7	stn7	WT	WT	WT	tap38	tap38	tap38
PSII	105	102	103	97	100	96	109	102	104		98	97	99	105	100	95	98	99	95		100	98	97	110	108	109	102	103	99
PSI	122	130	115	125	132	133	113	110	108		110	120	107	100	95	105	105	104	102		78	84	82	80	82	78	80	85	79
Cytb6f	75	76	73	65	70.9775	66.3421	60	62	58		120	115	118	100	95	105	102	103	105		120	119	117	110	116.523	105.872	104	99	105
ATPase	58	55	65	55	57	67	60	55	58		98	97	103	100	95	105	97	96	99		113	121	124	110	132	114	101	113	109
PC	275.798	294.292	288.575	495.018	477.975	447.46	278.65	285.209	265.745		2454.84	2167.86	2587.9	94.074	107.619	98.3066	1344.42	1485.7	1246.57		627.118	627.024	702.987	481.678	532.361	455.754	519.893	558.052	501.824
FNR1	88.2492	88.5825	86.1206	72.5986	68.248	66.8233	64.0189	71.5386	76.0752		112.555	102.626	96.4828	98.335	104.389	97.2757	89.4912	93.7368	91.642		118.833	121.883	115.941	100.991	103.883	99.9008	96.0259	95.9157	111.166
FNR2	69.3617	66.2581	67.9558	50.4447	53.6003	59.276	51.6484	53.1904	49.936		93.8076	85.7152	89.0784	102.051	96.4108	101.538	61.5084	64.6149	59.4161		95.1968	98.5985	106.368	79.8818	81.6627	77.1915	90.4195	76.155	82.0811
Rubisco	49.4465	48.7168	45.8771	76.741	73.2657	73.9651	53.3201	53.9558	52.7533		239.506	247.949	253.989	101.116	99.7215	99.1626	205.137	208.444	206.961		306.397	334.474	318.735	267.032	261.673	270.939	238.343	237.556	265.663
RBCA	70.0508	67.9719	68.9319	28.7091	28.6233	28.2103	33.6463	34.0095	32.3302		50.0491	48.8841	50.6968	102.253	100.257	97.4906	67.397	69.6235	61.5825		172.466	169.368	166.788	134.322	143.528	135.388	86.288	92.965	94.7261
LHCB1.1;1.2	127.166	126.458	164.481	73.965	80.4812	127.463	102.61	73.8585	93.7446		141.931	122.711	96.5839	90.1193	97.4686	112.412	74.9301	86.9022	85.6227		70.7072	43.6262	62.8156	92.9172	89.4697	73.1149	105.079	44.0767	86.9364
LHCB1.3	152.803	157.828	163.086	130.144	137.448	128.511	122.886	117.608	132.708		112.922	92.945	100.163	95.0143	102.633	102.353	97.5058	100.715	104.092		86.5105	72.7408	80.2947	84.5295	86.9567	81.4211	70.694	60.7259	83.1574
LHCB2.1;2.2;2.4	204.965	190.107	193.469	120.3	121.453	110.779	107.202	103.454	107.049		175.237	148.179	166.761	100.528	100.873	98.5985	127.445	91.8861	97.8406		170.309	179.347	176.61	109.002	126.058	117.448	75.0512	91.6206	81.5295
LHCB3	111.63	106.385	112.188	101.285	97.237	94.3866	82.8284	84.4772	99.5805		142.973	102.621	109.955	98.0283	96.3976	105.574	94.6106	103.708	117.54		77.1403	66.5293	71.7993	59.3787	75.441	67.4996	59.216	40.439	78.3478
LHCB4.1	110.927	113.289	106.687	110.286	109.38	101.776	110.448	108.819	110.39		98.0535	94.446	102.44	93.1327	98.2322	108.635	92.0771	93.8407	104.382		110.635	106.439	105.136	94.816	96.995	94.0634	89.0344	105.171	97.8168
LHCB4.2	118.297	111.903	119.103	134.246	123.652	118.695	118.999	117.37	122.431		88.198	90.6449	90.4978	105.639	100.868	93.4932	82.4796	91.6957	83.6395		88.9018	105.666	91.2396	91.2388	82.1265	89.2009	87.2165	90.5687	94.5451
LHCB4.3	2.28701	2.19269	2.33113	1.49684	1.38051	1.57935	1.26265	1.25326	1.46667		165.77	158.119	161.85	98.5268	94.4422	107.031	124.972	121.331	117.708		384.785	240.022	309.153	221.191	338.135	258.664	347.838	161.908	378.24
LHCB5	72.3814	70.0387	73.6218	60.2765	62.9285	63.3258	60.4874	63.6627	70.3802		80.2096	109.274	90.7578	85.5667	116.919	97.5141	109.751	85.9462	127.342		73.1828	76.606	76.7984	74.0079	75.9025	79.7206	61.2158	81.1651	62.4804
LHCA1	125.469	141.601	128.9	146.991	137.591	125.145	117.806	122.9	124.069		127.37	120.546	128.446	103.186	93.0563	103.757	135.398	128.631	134.002		106.453	104.908	106.221	106.616	109.734	105.783	92.5909	90.3283	98.9966
LHCA2	128.512	136.253	145.513	130.483	134.565	109.781	108.242	107.355	141.889		130.82	89.245	110.15	105.601	93.3898	101.009	67.8642	93.9322	80.8769		83.5057	84.0344	79.9173	105.603	89.0699	110.741	57.7345	67.3631	119.938
LHCA4	115.46	112.665	113.564	99.5854	105.213	98.1285	96.3686	100.904	112.069		96.621	81.0936	93.0767	107.807	85.9918	106.201	102.668	79.7023	83.7071		83.1503	89.5039	74.4923	79.1299	67.055	72.1863	71.172	70.9898	80.7743
LHCA6	53.1971	81.8221	46.8426	47.4284	39.9116	94.7339	75.9022	85.0327	92.4175		139.389	175.901	97.0347	113.826	124.159	62.0155	115.681	115.905	110.553		34.0887	50.2782	52.6172	42.3938	47.7214	82.0983	51.9316	94.6843	40.7239
PGR5	102.741	95.9052	98.997	129.412	101.58	92.1	98.6395	101.513	103.361		79.9753	99.427	98.6221	106.267	97.4866	96.246	87.0318	76.1273	82.7871		168.376	169.03	149.421	149.406	169.57	152.773	139.369	178.123	169.333
PGRL1A	89.6368	89.2346	96.6422	71.638	74.6612	83.2588	83.8052	77.3013	75.4839		110.465	95.93	102.697	99.8332	103.167	97	91.2928	97.8105	82.7687		96.772	82.1927	93.5553	92.4083	97.3623	86.2588	84.1132	70.6548	84.9005
NDH	60	65	69	50	48	55	45	61	58		130	125	131	100	95	105	110	109	111		121	109	122	109	107	96	90	85	88
TIC62	70.5509	67.8617	67.7416	56.4189	57.8742	58.6926	59.6644	64.5258	54.2858		112.926	100.306	105.126	109.249	96.9385	93.8121	83.5014	92.0488	81.4658		125.134	125.073	134.343	104.553	103.586	99.3742	99.3568	111.984	102.266
TROL	92.886	90.2091	88.5328	99.6607	90.7019	89.2167	79.5703	81.4521	83.2421		87.8707	95.6534	91.9329	92.8217	124.4	82.7786	74.6755	79.3023	84.7798		115.368	130.629	120.504	104.251	112.205	113.359	92.9453	90.3371	92.896
PSBS	105.475	97.108	102.601	91.5227	84.0418	83.5577	83.9637	87.5576	90.9901		109.9	124.439	112.396	96.0721	104.122	99.8059	91.538	92.3053	87.4765		178.754	182.345	175.934	142.654	149.384	139.993	133.094	133.644	130.583
VDE	147.457	150.826	149.64	161.84	160.118	140.58	132.721	117.737	128.36		355.041	351.48	390.527	95.053	116.435	88.5121	219.35	238.945	212.645		259.728	281.25	295.003	246.688	285.302	275.11	220.185	220.045	232.431
ZEP	79.5292	80.7786	80.9483	71.1291	72.6499	77.8347	70.0085	73.4485	74.4336		121.473	111.331	99.9352	93.3622	110.026	96.6115	105.918	108.049	103.494		80.2609	82.6919	65.4447	66.2679	65.4268	69.975	54.7358	53.6033	57.402
KEA3	101.471	112.498	125.021	130.648	126.418	107.777	139.468	126.029	157.256		116.342	145.854	125.509	77.7385	123.322	98.9393	94.118	72.3451	118.114		271.15	307.025	273.553	245.377	294.259	265.21	231.972	229.757	203.494
SOQ1	102.518	99.9567	97.6473	86.6007	88.5335	79.1081	86.1398	87.6374	90.9771		140.263	126.217	131.5	90.8728	112.552	96.5751	113.268	114.9	129.714		125.698	140.346	139.613	111.869	117.443	115.427	118.957	120.411	118.977
LCNP	216.561	199.693	189.556	183.119	167.354	160.33	167.386	180.267	168.905		106.51	100.477	93.2002	106.376	90.1692	103.455	105.21	123.492	125.646		177.497	197.261	169.043	198.875	219.577	174.463	151.292	138.138	173.179
ROQH1	119.105	116.76	106.69	64.0221	69.3292	57.6225	75.621	75.6513	76.8178		66.6057	53.8035	70.0774	98.7856	104.626	96.5882	62.7066	68.047	68.1449		159.484	171.219	180.192	121.973	153.763	133.665	65.6288	95.1505	88.1533
FLAP1	147.899	142.709	133.5	96.988	97.2033	99.5966	108.632	103.702	94.465		156.332	158.526	143.78	82.4932	120.592	96.9147	93.0941	111.826	114.954		166.537	154.529	130.933	105.326	101.823	87.2269	117.18	138.229	95.8025
STN7	18.8065	18.0421	17.4374	99.589	103.853	100.612	38.7792	37.8748	37.4022		0	0	0	88.6261	109.631	101.743	35.0156	39.3246	33.3156		1.18359	1.49875	0	78.1623	86.7301	71.0383	39.0876	39.9646	35.4331
TAP38	60.7036	72.355	72.8705	92.0374	106.754	97.7131	7.30251	6.67237	8.70181		84.1299	86.0324	69.7237	100.939	101.85	97.2113	3.67119	2.84624	4.09543		80.3667	79.7556	88.0147	114.591	88.8947	138.652	1.55355	3.20339	1.67662
STN8	88.8244	86.5464	88.2545	84.7697	89.978	89.9255	83.3764	86.4269	89.1523		89.8169	107.674	98.9239	84.6531	110.561	104.786	105.236	92.4878	73.2252		152.39	139.91	124.441	115.586	130.094	131.895	145.777	126.435	112.241
CAS	75.6273	68.157	70.2306	80.2091	68.1088	69.2707	63.586	66.7639	67.6321		92.2253	99.9397	97.287	105.627	99.5195	94.8536	100.975	87.8168	92.231		146.723	157.888	141.872	125.341	147.759	137.779	135.014	115.326	128.676
CURT1A	118.479	97.8682	105.379	66.4865	93.3191	78.6344	78.668	92.6928	106.302		110.209	101.857	78.8929	79.0231	114.02	106.957	102.666	98.0084	107.982		103.469	109.011	85.6969	106.869	93.7013	104.353	71.1119	78.6858	81.0907
CURT1B	85.126	87.5985	80.8924	96.2444	90.5229	85.047	88.4503	89.4735	92.6319		92.1596	92.3509	92.8157	97.1779	105.59	97.2321	93.1513	102.566	97.306		101.426	101.719	108.631	94.556	100.776	83.1571	86.706	72.3001	69.9695
CURT1C	116.819	112.086	108.71	106.792	108.369	106.666	97.7629	99.2148	107.321		102.038	93.8609	103.09	98.079	104.579	97.3423	74.4468	86.5483	93.5268		135.778	138.108	123.274	129.05	122.013	130.866	120.379	117.739	127.826
CURT1D	196.583	173.547	202.206	221.368	282.087	199.116	203.944	236.192	211.792		185.785	115.194	67.1036	90.4132	95.914	113.673	168.414	158.241	138.318		442.906	315.94	398.338	550.039	527.458	456.657	337.686	318.551	455.514
RIQ1	114.15	89.145	91.287	80.7041	69.8548	71.9769	62.6088	73.4292	90.4953		73.7902	143.56	70.4807	91.9945	113.816	94.1895	95.0863	64.5428	116.455		137.789	165.649	134.553	85.7613	109.317	91.8854	108.079	105.136	94.8178
RIQ2	101.111	69.5513	89.6624	78.4253	61.0595	80.0258	73.97	46.3294	62.5745		96.7071	137.289	109.796	130.415	100.575	69.0103	144.544	81.8506	127.68		65.6817	90.3778	67.4107	298.17	371.76	317.274	50.364	57.9569	38.3235
TSP9	120.286	130.452	123.96	91.9209	89.2577	84.5412	118.904	117.599	120.352		50.5602	57.6467	60.1443	91.8198	117.816	90.3638	23.9384	23.9497	29.7104		171.386	174.135	190.564	71.1175	73.3064	74.817	164.42	181.35	159.324
PTAC16	179.465	178.876	177.397	164.571	155.181	148.061	166.375	169.624	169.268		66.0242	63.9753	68.5587	101.039	103.459	95.5022	104.653	105.632	102.098		158.25	161.231	156.544	66.8182	73.1335	71.2484	136.031	141.014	139.001
FTSH11	100.725	116.221	96.927	94.8428	109.707	80.6802	58.3319	67.7319	101.66		255.797	229.081	157.992	74.066	146.179	79.7547	226.342	193.437	231.229		674.384	724.329	751.28	625.222	676.863	697.205	361.493	418.574	417.416
RPS7A	87.9229	81.3979	86.5335	64.0557	58.0723	66.9702	47.1136	51.7935	45.3909		203.827	197.136	184.493	99.8403	104.922	95.2378	181.048	160.794	158.32		229.18	264.214	229.478	178.64	201.421	236.118	201.092	237.695	207.422
CP29A	624.747	360.149	893.314	259.084	459.089	270.851	313.977	349.769	570.495		1734.73	1496.92	1536.01	91.0586	106.868	102.073	845.225	1259.64	1216.58		1426.75	1447.45	1530.15	1094.01	1516.83	1014.25	929.317	995.601	1097.73
CP29B	144.505	130.444	133.248	58.214	59.7733	72.1669	91.5327	82.2744	86.768		270.065	249.729	224.233	107.823	96.955	95.2216	151.688	164.172	155.98		167.157	145.661	167.605	106.23	132.779	110.969	85.3824	94.7834	87.3304
CP31A	25.2668	22.6485	23.9661	19.3322	20.3925	22.4381	22.5999	20.9378	21.1512		130.643	121.759	127.229	101.585	101.772	96.6434	246.594	273.959	250.559		202.809	175.364	177.729	108.897	108.939	121.914	140.205	127.371	145.883
RPS15	85.2252	87.605	79.2926	70.3386	62.0562	63.2887	61.0832	61.2718	70.348		209.579	186.462	201.539	92.1444	114.341	93.5142	139.138	128.78	125.414		337.877	299.696	303.403	182.546	208.286	197.65	224.164	235.094	240.673
RPL1	95.6473	93.5492	96.1257	82.5742	70.6421	65.2162	63.4615	62.6296	61.1751		165.958	167.336	158.2	89.7923	106.163	104.045	144.124	139.261	148.759		235.294	242.042	229.722	183.989	180.979	182.886	168.306	178.055	173.211
RPS5	61.7406	58.4485	56.8317	52.3887	45.056	47.7205	33.639	44.5343	32.8305		222.289	240.018	228.751	112.346	108.79	78.8641	174.526	199.015	178.982		195.759	223.403	191.073	146.699	142.726	139.044	136.016	125.811	137.503
RPL14	106.652	101.647	97.5776	88.3452	78.2255	77.4463	69.4155	69.8059	61.3178		208.821	185.193	195.887	104.193	96.5664	99.2407	183.57	182.388	182.336		295.298	272.162	238.957	159.4	182.914	161.412	167.707	166.597	177.988
RPL17	63.0481	68.8565	63.6475	59.0975	50.9945	47.7684	43.4872	49.9343	46.0032		167.974	172.473	173.56	91.4428	112.293	96.2645	151.86	146.361	159.249		258.087	269.711	250.079	156.867	188.421	181.128	182.362	193.397	168.839
TRXM1	146.774	131.955	137.012	82.3228	82.5233	81.024	85.1096	92.3295	79.4013		111.361	97.0042	96.8849	102.111	95.3556	102.533	62.1287	59.4541	62.5392		69.3792	70.7058	66.5634	60.8282	57.2603	63.7361	43.3892	47.1849	54.5558
HCF136	129.614	133.325	128.524	111.011	103.241	100.504	124.448	120.369	132.695		160.063	157.908	161.683	98.9978	105.663	95.3393	120.443	123.079	126.003		172.124	175.586	171.873	151.786	146.621	156.602	146.655	145.469	160.116
CYP38	129.405	135.162	129.283	131.972	136.888	116.549	114.727	108.844	116.575		177.24	185.483	184.643	99.2065	102.87	97.9231	124.67	104.906	112.143		154.507	153.83	151.117	93.8496	110.437	111.252	120.894	128.265	116.94
CYP28	192.325	192.943	210.136	88.5605	103.538	88.4586	122.96	120.082	134.685		517.851	567.652	623.147	86.5521	125.139	88.3084	318.966	273.371	259.405		600.75	644.526	626.282	528.334	495.835	576.996	438.14	397.531	517.802
CLPC1	87.5346	87.3103	92.7431	57.3107	56.4361	57.7375	59.7301	57.6715	55.1271		89.153	86.0944	86.222	106.872	96.707	96.4207	119.088	114.083	112.436		285.285	300.364	282.448	224.261	244.553	223.25	172.908	166.456	175.745
PPD3	107.752	95.5329	103.626	95.8574	73.6995	70.8041	78.4826	89.0554	94.8154		346.593	352.629	328.274	99.9853	105.868	94.1468	228.542	223.02	260.076		471.534	483.378	423.314	285.192	306.342	271.482	297.917	300.439	304.581
TL15A	205.182	337.308	291.783	639.851	513.334	660.744	340.699	390.87	262.143		2942.31	2565.19	2690.79	126.026	101.743	72.2312	832.977	932.306	740.534		634.472	606.5	669.525	306.607	373.341	299.335	488.597	469.064	326.58

## Sheet: Two-way ANOVA
	Low light						Moderate light						High light
Protein	Mean Diff.	95.00% CI of diff.	Significant?	Summary	Adjusted P Value		Mean Diff.	95.00% CI of diff.	Significant?	Summary	Adjusted P Value		Mean Diff.	95.00% CI of diff.	Significant?	Summary	Adjusted P Value
PSII
stn7 vs. WT	5.667	-6.558 to 17.89	No	ns	0.5078		-2	-95.50 to 91.50	No	ns	0.9985		-10.67	-38.11 to 16.78	No	ns	0.6197
stn7 vs. tap38	-1.667	-13.89 to 10.56	No	ns	0.9423		0.6667	-92.83 to 94.16	No	ns	0.9998		-3	-30.44 to 24.44	No	ns	0.9625
WT vs. tap38	-7.333	-19.56 to 4.891	No	ns	0.3251		2.667	-90.83 to 96.16	No	ns	0.9974		7.667	-19.78 to 35.11	No	ns	0.78
PSI
stn7 vs. WT	43.44	29.33 to 57.55	Yes	****	<0.0001		52.88	31.72 to 74.04	Yes	****	<0.0001		1.333	-26.11 to 28.78	No	ns	0.9925
stn7 vs. tap38	39.1	25.00 to 53.21	Yes	****	<0.0001		46.25	25.10 to 67.41	Yes	****	<0.0001		0	-27.44 to 27.44	No	ns	>0.9999
WT vs. tap38	19.67	7.442 to 31.89	Yes	***	0.0008		-3.667	-97.16 to 89.83	No	ns	0.9951		-1.333	-28.78 to 26.11	No	ns	0.9925
Cytb6f
stn7 vs. WT	7.227	-4.998 to 19.45	No	ns	0.3355		17.67	-75.83 to 111.2	No	ns	0.8922		7.869	-19.57 to 35.31	No	ns	0.7697
stn7 vs. tap38	14.67	2.442 to 26.89	Yes	*	0.015		14.33	-79.16 to 107.8	No	ns	0.9276		62.17	38.33 to 86.01	Yes	****	<0.0001
WT vs. tap38	7.44	-4.785 to 19.66	No	ns	0.3148		-3.333	-96.83 to 90.16	No	ns	0.9959		46.54	22.70 to 70.38	Yes	****	<0.0001
ATPase
stn7 vs. WT	-0.3333	-12.56 to 11.89	No	ns	0.9976		-0.6667	-94.16 to 92.83	No	ns	0.9998		0.6667	-26.78 to 28.11	No	ns	0.9981
stn7 vs. tap38	1.667	-10.56 to 13.89	No	ns	0.9423		2	-91.50 to 95.50	No	ns	0.9985		11.67	-15.78 to 39.11	No	ns	0.5648
WT vs. tap38	2	-10.22 to 14.22	No	ns	0.918		2.667	-90.83 to 96.16	No	ns	0.9974		11	-16.44 to 38.44	No	ns	0.6013
PC
stn7 vs. WT	-187.3	-199.5 to -175.0	Yes	****	<0.0001		2304	2210 to 2397	Yes	****	<0.0001		162.4	135.0 to 189.9	Yes	****	<0.0001
stn7 vs. tap38	9.687	-2.537 to 21.91	No	ns	0.1457		1045	951.1 to 1138	Yes	****	<0.0001		125.8	98.34 to 153.2	Yes	****	<0.0001
WT vs. tap38	196.9	184.7 to 209.2	Yes	****	<0.0001		-1259	-1352 to -1165	Yes	****	<0.0001		-36.66	-64.10 to -9.216	Yes	**	0.0061
FNR1
stn7 vs. WT	18.43	6.203 to 30.65	Yes	**	0.0018		3.888	-89.61 to 97.39	No	ns	0.9945		17.29	-10.15 to 44.74	No	ns	0.2903
stn7 vs. tap38	17.11	4.882 to 29.33	Yes	**	0.0039		12.26	-81.23 to 105.8	No	ns	0.9465		17.85	-9.593 to 45.29	No	ns	0.2684
WT vs. tap38	-1.321	-13.55 to 10.90	No	ns	0.9633		8.377	-85.12 to 101.9	No	ns	0.9746		0.5559	-26.89 to 28.00	No	ns	0.9987
FNR2
stn7 vs. WT	13.42	1.194 to 25.64	Yes	*	0.0283		-10.47	-104.0 to 83.03	No	ns	0.9607		20.48	-6.967 to 47.92	No	ns	0.1799
stn7 vs. tap38	16.27	4.043 to 28.49	Yes	**	0.0063		27.69	-65.81 to 121.2	No	ns	0.7565		17.17	-10.27 to 44.61	No	ns	0.2953
WT vs. tap38	2.849	-9.376 to 15.07	No	ns	0.841		38.15	-55.34 to 131.7	No	ns	0.5904		-3.307	-30.75 to 24.14	No	ns	0.9546
Rubisco
stn7 vs. WT	-26.64	-38.87 to -14.42	Yes	****	<0.0001		147.1	53.65 to 240.6	Yes	**	0.0011		53.32	25.88 to 80.76	Yes	****	<0.0001
stn7 vs. tap38	-5.33	-17.55 to 6.895	No	ns	0.5485		40.3	-53.20 to 133.8	No	ns	0.5559		72.68	45.24 to 100.1	Yes	****	<0.0001
WT vs. tap38	21.31	9.090 to 33.54	Yes	***	0.0003		-106.8	-200.3 to -13.35	Yes	*	0.0215		19.36	-8.082 to 46.80	No	ns	0.2144
RBCA
stn7 vs. WT	40.47	28.25 to 52.70	Yes	****	<0.0001		-50.12	-143.6 to 43.37	No	ns	0.4058		31.79	4.352 to 59.24	Yes	*	0.0195
stn7 vs. tap38	35.66	23.43 to 47.88	Yes	****	<0.0001		-16.32	-109.8 to 77.17	No	ns	0.9072		78.21	50.77 to 105.7	Yes	****	<0.0001
WT vs. tap38	-4.814	-17.04 to 7.410	No	ns	0.6119		33.8	-59.70 to 127.3	No	ns	0.6606		46.42	18.98 to 73.86	Yes	***	0.0004
LHCB1.1;1.2
stn7 vs. WT	45.4	24.22 to 66.57	Yes	****	<0.0001		20.41	-6.642 to 47.46	No	ns	0.175		-26.12	-80.34 to 28.11	No	ns	0.4852
stn7 vs. tap38	49.3	28.12 to 70.47	Yes	****	<0.0001		37.92	10.87 to 64.98	Yes	**	0.0036		-19.65	-73.87 to 34.58	No	ns	0.6626
WT vs. tap38	3.899	-17.28 to 25.07	No	ns	0.8987		17.52	-9.536 to 44.57	No	ns	0.2742		6.47	-47.75 to 60.69	No	ns	0.9561
LHCB1.3
stn7 vs. WT	25.87	4.696 to 47.05	Yes	*	0.0127		2.01	-25.04 to 29.06	No	ns	0.9827		-4.454	-58.68 to 49.77	No	ns	0.9789
stn7 vs. tap38	33.5	12.33 to 54.68	Yes	***	0.0009		1.239	-25.81 to 28.29	No	ns	0.9934		8.323	-45.90 to 62.55	No	ns	0.9284
WT vs. tap38	7.634	-13.54 to 28.81	No	ns	0.6654		-0.7709	-27.82 to 26.28	No	ns	0.9974		12.78	-41.45 to 67.00	No	ns	0.8397
LHCB2.1;2.2;2.4
stn7 vs. WT	78.67	57.49 to 99.84	Yes	****	<0.0001		63.39	36.34 to 90.44	Yes	****	<0.0001		57.92	3.697 to 112.1	Yes	*	0.0336
stn7 vs. tap38	90.28	69.10 to 111.5	Yes	****	<0.0001		57.67	30.62 to 84.72	Yes	****	<0.0001		92.69	38.47 to 146.9	Yes	***	0.0003
WT vs. tap38	11.61	-9.566 to 32.78	No	ns	0.3932		-5.724	-32.78 to 21.33	No	ns	0.8685		34.77	-19.45 to 88.99	No	ns	0.281
LHCB3
stn7 vs. WT	12.43	-8.744 to 33.61	No	ns	0.3437		18.52	-8.535 to 45.57	No	ns	0.2364		4.383	-49.84 to 58.61	No	ns	0.9796
stn7 vs. tap38	21.11	-0.06951 to 42.28	No	ns	0.0509		13.23	-13.82 to 40.28	No	ns	0.4746		12.49	-41.73 to 66.71	No	ns	0.8462
WT vs. tap38	8.674	-12.50 to 29.85	No	ns	0.5916		-5.286	-32.34 to 21.77	No	ns	0.8867		8.106	-46.12 to 62.33	No	ns	0.932
LHCB4.1
stn7 vs. WT	3.153	-18.02 to 24.33	No	ns	0.9325		-1.687	-28.74 to 25.36	No	ns	0.9878		12.11	-42.11 to 66.33	No	ns	0.8546
stn7 vs. tap38	0.4149	-20.76 to 21.59	No	ns	0.9988		1.546	-25.50 to 28.60	No	ns	0.9897		10.06	-44.16 to 64.29	No	ns	0.8972
WT vs. tap38	-2.738	-23.91 to 18.44	No	ns	0.9486		3.233	-23.82 to 30.28	No	ns	0.9559		-2.049	-56.27 to 52.17	No	ns	0.9955
LHCB4.2
stn7 vs. WT	-9.097	-30.27 to 12.08	No	ns	0.5617		-10.22	-37.27 to 16.83	No	ns	0.6395		7.747	-46.48 to 61.97	No	ns	0.9376
stn7 vs. tap38	-3.166	-24.34 to 18.01	No	ns	0.9319		3.842	-23.21 to 30.89	No	ns	0.9384		4.492	-49.73 to 58.72	No	ns	0.9786
WT vs. tap38	5.931	-15.24 to 27.11	No	ns	0.7814		14.06	-12.99 to 41.11	No	ns	0.4315		-3.255	-57.48 to 50.97	No	ns	0.9887
LHCB4.3
stn7 vs. WT	0.7847	-20.39 to 21.96	No	ns	0.9957		61.91	34.86 to 88.96	Yes	****	<0.0001		38.66	-15.57 to 92.88	No	ns	0.2099
stn7 vs. tap38	0.9428	-20.23 to 22.12	No	ns	0.9938		40.58	13.53 to 67.63	Yes	**	0.0017		15.32	-38.90 to 69.55	No	ns	0.778
WT vs. tap38	0.158	-21.02 to 21.33	No	ns	0.9998		-21.34	-48.39 to 5.714	No	ns	0.1496		-23.33	-77.55 to 30.89	No	ns	0.5607
LHCB5
stn7 vs. WT	9.837	-11.34 to 31.01	No	ns	0.51		-6.586	-33.64 to 20.46	No	ns	0.8298		-1.015	-55.24 to 53.21	No	ns	0.9989
stn7 vs. tap38	7.171	-14.00 to 28.35	No	ns	0.6978		-14.27	-41.32 to 12.79	No	ns	0.4211		7.242	-46.98 to 61.46	No	ns	0.9453
WT vs. tap38	-2.666	-23.84 to 18.51	No	ns	0.9512		-7.68	-34.73 to 19.37	No	ns	0.7762		8.257	-45.97 to 62.48	No	ns	0.9295
LHCA1
stn7 vs. WT	-4.586	-25.76 to 16.59	No	ns	0.8627		25.45	-1.597 to 52.51	No	ns	0.0694		-1.517	-55.74 to 52.71	No	ns	0.9975
stn7 vs. tap38	10.4	-10.78 to 31.57	No	ns	0.4717		-7.223	-34.27 to 19.83	No	ns	0.7992		11.89	-42.33 to 66.11	No	ns	0.8595
WT vs. tap38	14.98	-6.191 to 36.16	No	ns	0.2147		-32.68	-59.73 to -5.626	Yes	*	0.0139		13.41	-40.82 to 67.63	No	ns	0.825
LHCA2
stn7 vs. WT	11.82	-9.359 to 32.99	No	ns	0.3804		10.07	-16.98 to 37.12	No	ns	0.6477		-19.32	-73.54 to 34.90	No	ns	0.6717
stn7 vs. tap38	17.6	-3.578 to 38.77	No	ns	0.1223		29.18	2.129 to 56.23	Yes	*	0.0315		0.8072	-53.42 to 55.03	No	ns	0.9993
WT vs. tap38	5.781	-15.39 to 26.96	No	ns	0.7911		19.11	-7.942 to 46.16	No	ns	0.2158		20.13	-34.10 to 74.35	No	ns	0.6494
LHCA4
stn7 vs. WT	12.92	-8.255 to 34.10	No	ns	0.3161		-9.736	-36.79 to 17.31	No	ns	0.6663		9.592	-44.63 to 63.81	No	ns	0.9061
stn7 vs. tap38	10.78	-10.39 to 31.96	No	ns	0.4462		1.571	-25.48 to 28.62	No	ns	0.9894		8.07	-46.15 to 62.29	No	ns	0.9325
WT vs. tap38	-2.138	-23.31 to 19.04	No	ns	0.9683		11.31	-15.74 to 38.36	No	ns	0.579		-1.522	-55.74 to 52.70	No	ns	0.9975
LHCA6
stn7 vs. WT	-0.07066	-21.25 to 21.10	No	ns	>0.9999		37.44	10.39 to 64.49	Yes	**	0.0041		-11.74	-65.97 to 42.48	No	ns	0.8627
stn7 vs. tap38	-23.83	-45.01 to -2.655	Yes	*	0.0236		23.4	-3.656 to 50.45	No	ns	0.1034		-16.79	-71.01 to 37.44	No	ns	0.7401
WT vs. tap38	-23.76	-44.93 to -2.584	Yes	*	0.0241		-14.05	-41.10 to 13.00	No	ns	0.4323		-5.042	-59.26 to 49.18	No	ns	0.9731
PGR5
stn7 vs. WT	-8.483	-22.59 to 5.623	No	ns	0.3272		-7.325	-28.48 to 13.83	No	ns	0.6873		5.026	-18.81 to 28.87	No	ns	0.8697
stn7 vs. tap38	-1.956	-16.06 to 12.15	No	ns	0.9413		10.69	-10.46 to 31.85	No	ns	0.4523		0.0009333	-23.84 to 23.84	No	ns	>0.9999
WT vs. tap38	6.527	-7.579 to 20.63	No	ns	0.5136		18.02	-3.138 to 39.17	No	ns	0.1107		-5.025	-28.86 to 18.81	No	ns	0.8698
PGRL1A
stn7 vs. WT	15.32	1.213 to 29.42	Yes	*	0.0301		3.031	-18.13 to 24.19	No	ns	0.9375		-1.17	-25.01 to 22.67	No	ns	0.9925
stn7 vs. tap38	12.97	-1.131 to 27.08	No	ns	0.0779		12.41	-8.750 to 33.56	No	ns	0.3453		10.95	-12.89 to 34.79	No	ns	0.5185
WT vs. tap38	-2.344	-16.45 to 11.76	No	ns	0.9169		9.376	-11.78 to 30.53	No	ns	0.5423		12.12	-11.72 to 35.96	No	ns	0.4481
NDH
stn7 vs. WT	13.67	-0.4390 to 27.77	No	ns	0.0596		28.67	7.510 to 49.82	Yes	**	0.005		13.33	-10.51 to 37.17	No	ns	0.3796
stn7 vs. tap38	10	-4.106 to 24.11	No	ns	0.214		18.67	-2.490 to 39.82	No	ns	0.0948		29.67	5.827 to 53.51	Yes	*	0.0108
WT vs. tap38	-3.667	-17.77 to 10.44	No	ns	0.809		-10	-31.16 to 11.16	No	ns	0.499		16.33	-7.506 to 40.17	No	ns	0.2364
TIC62
stn7 vs. WT	11.06	-3.050 to 25.16	No	ns	0.1534		6.119	-15.04 to 27.28	No	ns	0.7694		25.68	1.839 to 49.52	Yes	*	0.0317
stn7 vs. tap38	9.226	-4.880 to 23.33	No	ns	0.2679		20.45	-0.7089 to 41.60	No	ns	0.0604		23.65	-0.1920 to 47.49	No	ns	0.0523
WT vs. tap38	-1.83	-15.94 to 12.28	No	ns	0.9484		14.33	-6.828 to 35.48	No	ns	0.2441		-2.031	-25.87 to 21.81	No	ns	0.9774
TROL
stn7 vs. WT	-2.65	-16.76 to 11.46	No	ns	0.895		-8.181	-29.34 to 12.98	No	ns	0.6269		12.23	-11.61 to 36.07	No	ns	0.4418
stn7 vs. tap38	9.121	-4.985 to 23.23	No	ns	0.2758		12.23	-8.923 to 33.39	No	ns	0.3555		30.11	6.268 to 53.95	Yes	**	0.0095
WT vs. tap38	11.77	-2.334 to 25.88	No	ns	0.1205		20.41	-0.7422 to 41.57	No	ns	0.0609		17.88	-5.961 to 41.72	No	ns	0.179
PSBS
stn7 vs. WT	15.35	1.248 to 29.46	Yes	*	0.0296		15.58	-5.578 to 36.73	No	ns	0.1901		35	11.16 to 58.84	Yes	**	0.0022
stn7 vs. tap38	14.22	0.1184 to 28.33	Yes	*	0.0477		25.14	3.982 to 46.29	Yes	*	0.0157		46.57	22.73 to 70.41	Yes	****	<0.0001
WT vs. tap38	-1.13	-15.24 to 12.98	No	ns	0.98		9.56	-11.60 to 30.72	No	ns	0.5295		11.57	-12.27 to 35.41	No	ns	0.4808
VDE
stn7 vs. WT	-4.872	-18.98 to 9.234	No	ns	0.6886		265.7	244.5 to 286.8	Yes	****	<0.0001		9.627	-14.21 to 33.47	No	ns	0.6012
stn7 vs. tap38	23.03	8.929 to 37.14	Yes	***	0.0006		142	120.9 to 163.2	Yes	****	<0.0001		54.44	30.60 to 78.28	Yes	****	<0.0001
WT vs. tap38	27.91	13.80 to 42.01	Yes	****	<0.0001		-123.6	-144.8 to -102.5	Yes	****	<0.0001		44.81	20.97 to 68.65	Yes	****	<0.0001
ZEP
stn7 vs. WT	6.547	-7.558 to 20.65	No	ns	0.5114		10.91	-10.24 to 32.07	No	ns	0.4378		8.909	-14.93 to 32.75	No	ns	0.6464
stn7 vs. tap38	7.789	-6.317 to 21.89	No	ns	0.3889		5.093	-16.06 to 26.25	No	ns	0.8338		20.89	-2.954 to 44.73	No	ns	0.0978
WT vs. tap38	1.241	-12.86 to 15.35	No	ns	0.9759		-5.82	-26.98 to 15.34	No	ns	0.7888		11.98	-11.86 to 35.82	No	ns	0.4566
KEA3
stn7 vs. WT	-8.618	-22.72 to 5.488	No	ns	0.3159		29.24	8.079 to 50.39	Yes	**	0.0041		15.63	-8.212 to 39.47	No	ns	0.2663
stn7 vs. tap38	-27.92	-42.03 to -13.82	Yes	****	<0.0001		34.38	13.22 to 55.53	Yes	***	0.0006		62.17	38.33 to 86.01	Yes	****	<0.0001
WT vs. tap38	-19.3	-33.41 to -5.198	Yes	**	0.0045		5.141	-16.02 to 26.30	No	ns	0.8309		46.54	22.70 to 70.38	Yes	****	<0.0001
SOQ1
stn7 vs. WT	15.29	1.187 to 29.40	Yes	*	0.0304		32.66	11.50 to 53.82	Yes	**	0.0012		20.31	-3.534 to 44.15	No	ns	0.1106
stn7 vs. tap38	11.79	-2.317 to 25.89	No	ns	0.1197		13.37	-7.790 to 34.52	No	ns	0.2921		15.77	-8.069 to 39.61	No	ns	0.2601
WT vs. tap38	-3.504	-17.61 to 10.60	No	ns	0.824		-19.29	-40.45 to 1.863	No	ns	0.0812		-4.535	-28.38 to 19.30	No	ns	0.8925
LCNP
stn7 vs. WT	31.67	17.56 to 45.77	Yes	****	<0.0001		0.06237	-21.09 to 21.22	No	ns	>0.9999		-16.37	-40.21 to 7.468	No	ns	0.2348
stn7 vs. tap38	29.75	15.64 to 43.86	Yes	****	<0.0001		-18.05	-39.21 to 3.103	No	ns	0.1097		27.06	3.224 to 50.90	Yes	*	0.0221
WT vs. tap38	-1.918	-16.02 to 12.19	No	ns	0.9435		-18.12	-39.27 to 3.040	No	ns	0.1081		43.44	19.60 to 67.28	Yes	***	0.0001
ROQH1
stn7 vs. WT	50.53	36.42 to 64.63	Yes	****	<0.0001		-36.5	-57.66 to -15.35	Yes	***	0.0003		33.83	9.992 to 57.67	Yes	**	0.0031
stn7 vs. tap38	38.15	24.05 to 52.26	Yes	****	<0.0001		-2.804	-23.96 to 18.35	No	ns	0.9463		87.32	63.48 to 111.2	Yes	****	<0.0001
WT vs. tap38	-12.37	-26.48 to 1.734	No	ns	0.0973		33.7	12.54 to 54.86	Yes	***	0.0008		53.49	29.65 to 77.33	Yes	****	<0.0001
FLAP1
stn7 vs. WT	45.74	28.344 to 56.65	Yes	****	<0.0001		51.78	32.02 to 73.091	Yes	****	<0.0001		52.54	28.70 to 76.38	Yes	****	<0.0001
stn7 vs. tap38	37.1	24.00 to 54.32	Yes	****	<0.0001		47.25	24.10 to 66.32	Yes	****	<0.0001		16	-11.44 to 43.44	No	ns	0.3455
WT vs. tap38	-4.337	-18.44 to 9.769	No	ns	0.7437		-6.625	-27.78 to 14.53	No	ns	0.7356		8.131	-19.31 to 35.57	No	ns	0.7563
STN7
stn7 vs. WT	-83.26	-106.2 to -60.31	Yes	****	<0.0001		-100	-136.8 to -63.24	Yes	****	<0.0001		-77.75	-123.5 to -31.95	Yes	***	0.0004
stn7 vs. tap38	-19.92	-42.87 to 3.025	No	ns	0.1012		-35.89	-72.65 to 0.8788	No	ns	0.0572		-37.27	-83.06 to 8.527	No	ns	0.1322
WT vs. tap38	63.33	40.38 to 86.28	Yes	****	<0.0001		64.11	27.35 to 100.9	Yes	***	0.0003		40.48	-5.313 to 86.28	No	ns	0.0934
TAP38
stn7 vs. WT	-30.19	-53.14 to -7.243	Yes	**	0.0069		-20.04	-56.80 to 16.73	No	ns	0.3953		-31.33	-77.13 to 14.46	No	ns	0.2352
stn7 vs. tap38	61.08	38.14 to 84.03	Yes	****	<0.0001		76.42	39.66 to 113.2	Yes	****	<0.0001		80.57	34.77 to 126.4	Yes	***	0.0002
WT vs. tap38	91.28	68.33 to 114.2	Yes	****	<0.0001		96.46	59.70 to 133.2	Yes	****	<0.0001		111.9	66.11 to 157.7	Yes	****	<0.0001
STN8
stn7 vs. WT	-0.3493	-23.30 to 22.60	No	ns	0.9993		-1.195	-37.96 to 35.57	No	ns	0.9966		13.06	-32.74 to 58.85	No	ns	0.773
stn7 vs. tap38	1.557	-21.39 to 24.51	No	ns	0.9855		8.489	-28.28 to 45.25	No	ns	0.8444		10.76	-35.03 to 56.56	No	ns	0.8392
WT vs. tap38	1.906	-21.04 to 24.85	No	ns	0.9783		9.684	-27.08 to 46.45	No	ns	0.8026		-2.293	-48.09 to 43.50	No	ns	0.9921
CAS
stn7 vs. WT	-1.191	-24.14 to 21.76	No	ns	0.9915		-3.516	-40.28 to 33.25	No	ns	0.9713		11.87	-33.93 to 57.66	No	ns	0.8082
stn7 vs. tap38	5.344	-17.60 to 28.29	No	ns	0.8419		2.81	-33.95 to 39.57	No	ns	0.9816		22.49	-23.31 to 68.28	No	ns	0.4695
WT vs. tap38	6.536	-16.41 to 29.48	No	ns	0.7735		6.326	-30.44 to 43.09	No	ns	0.9102		10.62	-35.17 to 56.42	No	ns	0.8431
CURT1A
stn7 vs. WT	27.76	4.813 to 50.71	Yes	*	0.0139		-3.014	-39.78 to 33.75	No	ns	0.9788		-2.248	-48.04 to 43.55	No	ns	0.9924
stn7 vs. tap38	14.69	-8.261 to 37.64	No	ns	0.2806		-5.899	-42.66 to 30.87	No	ns	0.9214		22.43	-23.36 to 68.22	No	ns	0.4714
WT vs. tap38	-13.07	-36.02 to 9.875	No	ns	0.3634		-2.885	-39.65 to 33.88	No	ns	0.9806		24.68	-21.12 to 70.47	No	ns	0.4035
CURT1B
stn7 vs. WT	-6.066	-29.01 to 16.88	No	ns	0.8014		-7.558	-44.32 to 29.21	No	ns	0.8744		11.1	-34.70 to 56.89	No	ns	0.8301
stn7 vs. tap38	-5.646	-28.60 to 17.30	No	ns	0.8253		-5.232	-42.00 to 31.53	No	ns	0.9376		27.6	-18.19 to 73.39	No	ns	0.323
WT vs. tap38	0.4196	-22.53 to 23.37	No	ns	0.9989		2.326	-34.44 to 39.09	No	ns	0.9873		16.5	-29.29 to 62.30	No	ns	0.6636
CURT1C
stn7 vs. WT	5.263	-17.69 to 28.21	No	ns	0.8463		-0.3372	-37.10 to 36.43	No	ns	0.9997		5.077	-40.72 to 50.87	No	ns	0.9617
stn7 vs. tap38	11.11	-11.84 to 34.05	No	ns	0.4797		14.82	-21.94 to 51.59	No	ns	0.5992		10.41	-35.39 to 56.20	No	ns	0.8489
WT vs. tap38	5.843	-17.11 to 28.79	No	ns	0.8142		15.16	-21.60 to 51.92	No	ns	0.5854		5.328	-40.47 to 51.12	No	ns	0.9578
CURT1D
stn7 vs. WT	-43.41	-66.36 to -20.46	Yes	****	<0.0001		22.69	-14.07 to 59.46	No	ns	0.306		-125.7	-171.5 to -79.86	Yes	****	<0.0001
stn7 vs. tap38	-26.53	-49.48 to -3.582	Yes	*	0.0197		-32.3	-69.06 to 4.467	No	ns	0.0961		15.14	-30.65 to 60.94	No	ns	0.7077
WT vs. tap38	16.88	-6.068 to 39.83	No	ns	0.1891		-54.99	-91.76 to -18.23	Yes	**	0.0019		140.8	95.01 to 186.6	Yes	****	<0.0001
RIQ1
stn7 vs. WT	24.02	1.067 to 46.96	Yes	*	0.0383		-4.056	-40.82 to 32.71	No	ns	0.962		50.34	4.548 to 96.14	Yes	*	0.0279
stn7 vs. tap38	22.68	-0.2658 to 45.63	No	ns	0.0534		3.916	-32.85 to 40.68	No	ns	0.9646		43.32	-2.475 to 89.11	No	ns	0.0674
WT vs. tap38	-1.333	-24.28 to 21.62	No	ns	0.9893		7.972	-28.79 to 44.74	No	ns	0.8613		-7.023	-52.82 to 38.77	No	ns	0.928
RIQ2
stn7 vs. WT	13.6	-9.344 to 36.55	No	ns	0.3348		14.6	-22.17 to 51.36	No	ns	0.6084		-254.6	-300.4 to -208.8	Yes	****	<0.0001
stn7 vs. tap38	25.82	2.868 to 48.77	Yes	*	0.0239		-3.427	-40.19 to 33.34	No	ns	0.9727		25.61	-20.19 to 71.40	No	ns	0.3768
WT vs. tap38	12.21	-10.74 to 35.16	No	ns	0.4125		-18.02	-54.79 to 18.74	No	ns	0.4707		280.2	234.4 to 326.0	Yes	****	<0.0001
TSP9	36.37	-52.74 to 125.5	No	ns	0.5978		-43.9	-135.6 to 47.82	No	ns	0.4937		105.6	20.22 to 191.1	Yes	*	0.0111
stn7 vs. WT	5.967	-83.14 to 95.08	No	ns	0.9862		30.27	-61.46 to 122.0	No	ns	0.7138		10.37	-75.05 to 95.78	No	ns	0.9553
stn7 vs. tap38	-30.4	-119.5 to 58.71	No	ns	0.6975		74.17	-17.56 to 165.9	No	ns	0.1377		-95.27	-180.7 to -9.849	Yes	*	0.0248
WT vs. tap38
PTAC16	22.63	-66.48 to 111.7	No	ns	0.8187		-33.8	-125.5 to 57.92	No	ns	0.6571		88.3	2.882 to 173.7	Yes	*	0.041
stn7 vs. WT	10.17	-78.94 to 99.28	No	ns	0.9604		-37.93	-129.7 to 53.79	No	ns	0.5897		20	-65.42 to 105.4	No	ns	0.8436
stn7 vs. tap38	-12.47	-101.6 to 76.64	No	ns	0.941		-4.133	-95.86 to 87.59	No	ns	0.9937		-68.3	-153.7 to 17.12	No	ns	0.1437
WT vs. tap38
FTSH11	9.533	-79.58 to 98.64	No	ns	0.9651		114.3	22.54 to 206.0	Yes	*	0.0104		50.23	-35.18 to 135.7	No	ns	0.3461
stn7 vs. WT	28.7	-60.41 to 117.8	No	ns	0.7253		-2.667	-94.39 to 89.06	No	ns	0.9974		317.5	232.1 to 402.9	Yes	****	<0.0001
stn7 vs. tap38	19.17	-69.94 to 108.3	No	ns	0.8663		-116.9	-208.7 to -25.21	Yes	**	0.0085		267.3	181.8 to 352.7	Yes	****	<0.0001
WT vs. tap38
RPS7A	22.2	-66.91 to 111.3	No	ns	0.8249		95.17	3.442 to 186.9	Yes	*	0.0401		35.6	-49.82 to 121.0	No	ns	0.5848
stn7 vs. WT	37.17	-51.94 to 126.3	No	ns	0.5844		28.43	-63.29 to 120.2	No	ns	0.7426		25.57	-59.85 to 111.0	No	ns	0.7576
stn7 vs. tap38	14.97	-74.14 to 104.1	No	ns	0.9161		-66.73	-158.5 to 24.99	No	ns	0.1993		-10.03	-95.45 to 75.38	No	ns	0.958
WT vs. tap38
CP29A	296.3	207.2 to 385.4	Yes	****	<0.0001		1489	1397 to 1581	Yes	****	<0.0001		259.8	174.3 to 345.2	Yes	****	<0.0001
stn7 vs. WT	214.6	125.5 to 303.7	Yes	****	<0.0001		482.1	390.3 to 573.8	Yes	****	<0.0001		460.6	375.2 to 546.0	Yes	****	<0.0001
stn7 vs. tap38	-81.73	-170.8 to 7.378	No	ns	0.0793		-1007	-1099 to -915.4	Yes	****	<0.0001		200.8	115.4 to 286.3	Yes	****	<0.0001
WT vs. tap38
CP29B	72.63	-16.48 to 161.7	No	ns	0.1334		148	56.28 to 239.7	Yes	***	0.0006		43.5	-41.92 to 128.9	No	ns	0.4501
stn7 vs. WT	49.17	-39.94 to 138.3	No	ns	0.3924		90.7	-1.025 to 182.4	No	ns	0.0533		71	-14.42 to 156.4	No	ns	0.1234
stn7 vs. tap38	-23.47	-112.6 to 65.64	No	ns	0.8065		-57.3	-149.0 to 34.42	No	ns	0.3026		27.5	-57.92 to 112.9	No	ns	0.7255
WT vs. tap38
CP31A	3.267	-85.84 to 92.38	No	ns	0.9958		26.53	-65.19 to 118.3	No	ns	0.7716		72.07	-13.35 to 157.5	No	ns	0.116
stn7 vs. WT	2.4	-86.71 to 91.51	No	ns	0.9977		-130.5	-222.3 to -38.81	Yes	**	0.0028		47.47	-37.95 to 132.9	No	ns	0.3872
stn7 vs. tap38	-0.8667	-89.98 to 88.24	No	ns	0.9997		-157.1	-248.8 to -65.34	Yes	***	0.0003		-24.6	-110.0 to 60.82	No	ns	0.7733
WT vs. tap38
RPS15	18.8	-70.31 to 107.9	No	ns	0.871		99.23	7.508 to 191.0	Yes	*	0.0306		117.5	32.12 to 203.0	Yes	**	0.0041
stn7 vs. WT	19.8	-69.31 to 108.9	No	ns	0.858		68.1	-23.62 to 159.8	No	ns	0.1867		80.33	-5.084 to 165.8	No	ns	0.0699
stn7 vs. tap38	1	-88.11 to 90.11	No	ns	0.9996		-31.13	-122.9 to 60.59	No	ns	0.7001		-37.2	-122.6 to 48.22	No	ns	0.5569
WT vs. tap38
RPL1	22.27	-66.84 to 111.4	No	ns	0.8239		63.83	-27.89 to 155.6	No	ns	0.2281		53.03	-32.38 to 138.5	No	ns	0.307
stn7 vs. WT	32.63	-56.48 to 121.7	No	ns	0.6605		19.77	-71.96 to 111.5	No	ns	0.8658		62.47	-22.95 to 147.9	No	ns	0.1961
stn7 vs. tap38	10.37	-78.74 to 99.48	No	ns	0.9588		-44.07	-135.8 to 47.66	No	ns	0.4911		9.433	-75.98 to 94.85	No	ns	0.9628
WT vs. tap38
RPS5	10.57	-78.54 to 99.68	No	ns	0.9572		130.4	38.64 to 222.1	Yes	**	0.0029		60.63	-24.78 to 146.1	No	ns	0.2151
stn7 vs. WT	22	-67.11 to 111.1	No	ns	0.8277		46.2	-45.52 to 137.9	No	ns	0.4579		70.33	-15.08 to 155.8	No	ns	0.1281
stn7 vs. tap38	11.43	-77.68 to 100.5	No	ns	0.9501		-84.17	-175.9 to 7.558	No	ns	0.0791		9.7	-75.72 to 95.12	No	ns	0.9607
WT vs. tap38
RPL14	20.67	-68.44 to 109.8	No	ns	0.8463		96.63	4.908 to 188.4	Yes	*	0.0364		100.9	15.52 to 186.4	Yes	*	0.0161
stn7 vs. WT	35.13	-53.98 to 124.2	No	ns	0.6186		13.87	-77.86 to 105.6	No	ns	0.9315		98.07	12.65 to 183.5	Yes	*	0.0201
stn7 vs. tap38	14.47	-74.64 to 103.6	No	ns	0.9214		-82.77	-174.5 to 8.958	No	ns	0.0858		-2.867	-88.28 to 82.55	No	ns	0.9965
WT vs. tap38
RPL17	12.53	-76.58 to 101.6	No	ns	0.9404		71.37	-20.36 to 163.1	No	ns	0.1589		83.83	-1.584 to 169.3	No	ns	0.0556
stn7 vs. WT	18.7	-70.41 to 107.8	No	ns	0.8723		18.87	-72.86 to 110.6	No	ns	0.8769		77.77	-7.651 to 163.2	No	ns	0.0822
stn7 vs. tap38	6.167	-82.94 to 95.28	No	ns	0.9852		-52.5	-144.2 to 39.22	No	ns	0.3658		-6.067	-91.48 to 79.35	No	ns	0.9844
WT vs. tap38
TRXM1	56.67	-32.44 to 145.8	No	ns	0.29		1.767	-89.96 to 93.49	No	ns	0.9988		8.3	-77.12 to 93.72	No	ns	0.9711
stn7 vs. WT	53	-36.11 to 142.1	No	ns	0.3379		40.4	-51.32 to 132.1	No	ns	0.5496		20.5	-64.92 to 105.9	No	ns	0.8364
stn7 vs. tap38	-3.667	-92.78 to 85.44	No	ns	0.9948		38.63	-53.09 to 130.4	No	ns	0.5783		12.2	-73.22 to 97.62	No	ns	0.9386
WT vs. tap38
HCF136	25.57	-63.54 to 114.7	No	ns	0.7748		59.9	-31.82 to 151.6	No	ns	0.2713		21.53	-63.88 to 107.0	No	ns	0.8211
stn7 vs. WT	4.633	-84.48 to 93.74	No	ns	0.9916		36.73	-54.99 to 128.5	No	ns	0.6093		22.43	-62.98 to 107.9	No	ns	0.8075
stn7 vs. tap38	-20.93	-110.0 to 68.18	No	ns	0.8427		-23.17	-114.9 to 68.56	No	ns	0.8205		0.9	-84.52 to 86.32	No	ns	0.9997
WT vs. tap38
CYP38	2.833	-86.28 to 91.94	No	ns	0.9969		82.43	-9.292 to 174.2	No	ns	0.0875		47.97	-37.45 to 133.4	No	ns	0.3796
stn7 vs. WT	17.93	-71.18 to 107.0	No	ns	0.8819		68.53	-23.19 to 160.3	No	ns	0.1828		31.1	-54.32 to 116.5	No	ns	0.6636
stn7 vs. tap38	15.1	-74.01 to 104.2	No	ns	0.9147		-13.9	-105.6 to 77.82	No	ns	0.9312		-16.87	-102.3 to 68.55	No	ns	0.886
WT vs. tap38
CYP28	104.9	15.79 to 194.0	Yes	*	0.0166		469.6	377.8 to 561.3	Yes	****	<0.0001		90.17	4.749 to 175.6	Yes	*	0.036
stn7 vs. WT	72.5	-16.61 to 161.6	No	ns	0.1344		285.6	193.9 to 377.4	Yes	****	<0.0001		172.7	87.32 to 258.2	Yes	****	<0.0001
stn7 vs. tap38	-32.4	-121.5 to 56.71	No	ns	0.6644		-183.9	-275.7 to -92.21	Yes	****	<0.0001		82.57	-2.851 to 168.0	No	ns	0.0605
WT vs. tap38
CLPC1	32.03	-57.08 to 121.1	No	ns	0.6705		-12.83	-104.6 to 78.89	No	ns	0.941		58.67	-26.75 to 144.1	No	ns	0.2368
stn7 vs. WT	31.67	-57.44 to 120.8	No	ns	0.6766		-28.03	-119.8 to 63.69	No	ns	0.7488		117.7	32.25 to 203.1	Yes	**	0.004
stn7 vs. tap38	-0.3667	-89.48 to 88.74	No	ns	>0.9999		-15.2	-106.9 to 76.52	No	ns	0.9182		59	-26.42 to 144.4	No	ns	0.2331
WT vs. tap38
PPD3	22.17	-66.94 to 111.3	No	ns	0.8254		242.5	150.8 to 334.2	Yes	****	<0.0001		171.7	86.32 to 257.2	Yes	****	<0.0001
stn7 vs. WT	14.83	-74.28 to 103.9	No	ns	0.9175		105.3	13.58 to 197.0	Yes	*	0.0201		158.4	73.02 to 243.9	Yes	****	<0.0001
stn7 vs. tap38	-7.333	-96.44 to 81.78	No	ns	0.9792		-137.2	-228.9 to -45.48	Yes	**	0.0016		-13.3	-98.72 to 72.12	No	ns	0.9275
WT vs. tap38
TL15A	-326.5	-415.6 to -237.4	Yes	****	<0.0001		2633	2541 to 2725	Yes	****	<0.0001		310.4	225.0 to 395.9	Yes	****	<0.0001
stn7 vs. WT	-53.13	-142.2 to 35.98	No	ns	0.3361		1898	1806 to 1989	Yes	****	<0.0001		208.7	123.3 to 294.2	Yes	****	<0.0001
stn7 vs. tap38	273.4	184.3 to 362.5	Yes	****	<0.0001		-735.3	-827.0 to -643.6	Yes	****	<0.0001		-101.7	-187.1 to -16.28	Yes	*	0.0152
WT vs. tap38
